# Supplementary material for: Licorice-derived prenylated chalcones alleviate knee osteoarthritis via multi-target modulation of PI3K-Akt, MAPK and HIF-1α signaling: an integrative UPLC-Q-TOF-MS/MS, network pharmacology and molecular dynamics study
Source: Front Bioinform. 2026 May 21;6:1805739. doi: 10.3389/fbinf.2026.1805739 (PMC13233534; doi:10.3389/fbinf.2026.1805739)
Supplement: Supplementary file 1 [file DataSheet1.zip]

Archive with 5 entries (4 files):
- Supplementary Files/
- Supplementary Files/mass spectrometry raw data.zip
- Supplementary Files/Table S1.xlsx
- Supplementary Files/Table S2.xlsx
- Supplementary Files/Table S3.xlsx
