# Supplementary material for: Licorice-derived prenylated chalcones alleviate knee osteoarthritis via multi-target modulation of PI3K-Akt, MAPK and HIF-1α signaling: an integrative UPLC-Q-TOF-MS/MS, network pharmacology and molecular dynamics study
Source: Front Bioinform. 2026 May 21;6:1805739. doi: 10.3389/fbinf.2026.1805739 (PMC13233534; doi:10.3389/fbinf.2026.1805739)
Supplement: Supplementary file 1 [file DataSheet1.zip › Supplementary Files/Table S1.xlsx]

## Sheet: Sheet1
No	Name	Formula	Adduct	Extraction Mass(Da)	Found at Mass(Da)	Error(ppm)	RT(min)	Intensity
1	Malonic acid	C3H4O4	-H	103.004	103.005	9.7	1.13	1416
2	5,7,5'-Trimethoxy-3',4'-methylenedioxyflavonoid	C19H16O7	-H	355.082	355.083	1	8.47	3293
3	Methoxyindoleacetic acid	C11H11NO3	-H	204.067	204.071	23.1	0.98	760
4	Tyr-Asp	C13H16N2O6	-H	295.094	295.103	32.5	0.97	2155
5	(2r,3s,4r,5s)-2-(6-aminopurin-9-yl)-5-(hydroxymethyl)oxolane-3,4-diol	C10H13N5O4	-H	266.089	266.088	-4.3	0.97	1411
6	Cadaverine	C5H14N2	-H	101.108	0	0	6.62	50
7	Apigenin-6-C-arabinoside-8-C-xyloside*	C25H26O13	-H	533.13	533.132	3.3	8.31	1890
8	4-Hydroxybenzoic acid	C7H6O3	-H	137.024	137.025	6.4	9.77	1804
9	Candicine	C11H18NO	-H	179.132	179.131	-5.2	3	96
10	Formononetin-7-O-(6''-Malonyl)glucoside	C25H24O12	-H	515.12	515.097	-44.4	8.53	108273
11	L-Pipecolic Acid	C6H11NO2	-H	128.072	128.081	69	1.82	185
12	N6-(2-Hydroxyethyl)adenosine	C12H17N5O5	-H	310.116	310.117	3.9	20.56	708
13	Phe-Val-Arg-Arg	C26H44N10O5	-H	575.342	575.337	-9.6	29	200
14	1,3-O-Di-p-Coumaroylglycerol	C21H20O7	-H	383.114	383.114	-0.2	16.28	4074
15	Tachioside*	C13H18O8	-H	301.093	301.072	-68.8	10.18	1974
16	5,6-DiHETrE[(±)5,6-dihydroxy-8Z,11Z,14Z-eicosatrienoic acid]	C20H34O4	-H	337.238	337.233	-16.6	21.23	246
17	1-Demethyl orange blunt-leaf casein-2-O-β-D-glucoside	C22H22O12	-H	477.104	477.107	7.4	8.93	357
18	Hispidulin-8-C-(2''-O-glucosyl)glucoside	C28H32O16	-H	623.162	623.157	-6.9	19.67	323
19	Gluconic acid	C6H12O7	-H	195.051	195.052	3.5	0.99	75909
20	3-Hydroxy-4-isopropylbenzylalcohol-3-O-sophoroside	C22H34O12	-H	489.198	489.169	-59.7	22.92	1111
21	Methionylvaline	C10H20N2O3S	-H	247.112	247.098	-58.1	19.94	610
22	LysoPE 18:3(2n isomer)*	C23H42NO7P	-H	474.263	474.263	1.7	22.42	1534
23	N-Alpha-Acetyl-L-Asparagine	C6H10N2O4	-H	173.057	173.057	1.8	0.97	1230
24	LysoPC 18:2(2n isomer)	C26H50NO7P	-H	518.325	518.313	-23.6	32.28	771
25	LysoPC 18:0(2n isomer)	C26H54NO7P	-H	522.357	522.344	-24.3	32.84	201
26	His-Glu-Phe-Glu	C25H32N6O9	-H	559.216	558.203	-1811.2	10.1	481
27	6-Prenylluteolin	C20H18O6	-H	353.103	353.104	1.5	20.86	790391
28	1-O-p-Coumaroyllysine	C15H20N2O4	-H	291.135	291.128	-25	21.77	98
29	Dodecanoic acid (Lauric acid)	C12H24O2	-H	199.17	199.169	-6.6	12.65	97
30	4'-O-Methylbavachalcone	C21H22O4	-H	337.145	337.145	0.7	20.97	20029
31	Corylidin	C20H16O7	-H	367.082	367.083	0.6	17.21	6816
32	strictosidine	C27H34N2O9	-H	529.219	529.199	-38.1	24.55	2114
33	1-O-Caffeoyl-3-O-p-coumaroylglycerol	C21H20O8	-H	399.109	399.11	3.4	9.79	1361
34	Daidzein-4'-O-glucoside*	C21H20O9	-H	415.103	415.103	-0.7	7.67	3287
35	Aromadendrin-7-O-glucoside	C21H22O11	-H	449.109	449.101	-17.3	20.77	6863
36	N-(2-Hydroxy-4-methoxyphenyl)acetamide	C9H11NO3	-H	180.067	180.067	3.7	1.89	976
37	Lumichrome	C12H10N4O2	-H	241.073	241.072	-3.9	18.29	606
38	Palmitaldehyde	C16H32O	-H	239.238	0	0	27.78	22
39	2,5-Dihydroxybenzaldehyde	C7H6O3	-H	137.024	137.025	6.4	9.77	1804
40	Apigenin-6,8-di-C-arabinoside*	C25H26O13	-H	533.13	533.132	3.3	8.31	1890
41	3'-O-Methylellagic acid 4-O-beta-D-glucoside	C21H18O13	-H	477.067	477.079	24.7	2.46	384
42	Thr-Lys-Asn-Glu	C19H34N6O9	-H	489.231	489.228	-6.1	27.59	1828
43	Pinoresinol*	C20H22O6	-H	357.134	357.134	-0.1	19.93	53186
44	Epipinoresinol*	C20H22O6	-H	357.134	357.134	-0.1	19.93	53186
45	Butin; 7,3',4'-Trihydroxyflavanone*	C15H12O5	-H	271.061	271.061	0.9	14.52	14532
46	4-Pyridoxic acid	C8H9NO4	-H	182.046	182.055	47.5	3.41	693
47	Pterocarpine	C17H14O5	-H	297.077	297.077	0.7	13.11	4851
48	Licoflavone B	C25H26O4	-H	389.176	389.176	0.3	24.07	2589
49	Puerarone	C20H16O5	-H	335.092	335.093	0.8	22.85	139755
50	Texasin-7-O-glucoside-6''-O-malonate	C25H24O14	-H	547.109	547.086	-41.8	6.48	1646
51	Esculin 6'-Malonate	C18H18O12	-H	425.073	425.066	-14.4	1.27	190
52	a-muuroladiene	C15H24	-H	203.181	0	0	0	0
53	Rotenonic acid, methyl ether	C24H26O6	-H	409.166	409.167	2.5	21.44	512
54	2-Amino-7-methyltridecan-1-ol	C14H31NO	-H	228.233	0	0	0	0
55	2-(2,3-dihydroxypropoxy)-3-(((2-(dimethylamino)ethoxy)(hydroxy)phosphoryl)oxy)propyl (11Z,14Z)-octadeca-11,14-dienoate*	C28H54NO9P	-H	578.346	578.343	-5.1	30.37	172
56	Gallic acid-4-O-glucoside	C13H16O10	-H	331.067	331.067	0.2	2.27	441
57	3'-Methoxy-6''-O-xylosyl puerarin	C27H30O14	-H	577.156	577.157	1.1	8.27	96744
58	Petroselinic acid*	C18H34O2	-H	281.249	281.249	1	30.43	5913
59	Elaidic Acid*	C18H34O2	-H	281.249	281.249	1	30.43	5913
60	LysoPC 18:0	C26H54NO7P	-H	522.357	522.344	-24.3	32.84	201
61	Gancaonin Q	C25H26O5	-H	405.171	405.171	0.3	25.06	42809
62	4-(3,4,5-Trihydroxybenzoxy)benzoic acid	C14H10O7	-H	289.035	289.036	2.4	1.8	142
63	Melibiose	C12H22O11	-H	341.109	341.109	0.4	1.07	692285
64	Daidzein-7-O-glucoside(Daidzin)*	C21H20O9	-H	415.103	415.103	-0.7	7.67	3287
65	Schisantherin J	C35H40O11	-H	635.25	635.248	-2.1	10.12	1499
66	Lespecyrtin B2	C20H18O4	-H	321.113	321.114	0.9	20.2	57586
67	LysoPC 17:0*	C25H52NO7P	-H	508.341	508.34	-1.1	29.15	90
68	L-Tyrosine	C9H11NO3	-H	180.067	180.067	3.7	1.89	976
69	L-Isoleucyl-L-Aspartate	C10H18N2O5	-H	245.114	245.094	-82.2	8.67	1907
70	γ-Linolenic Acid*	C18H30O2	-H	277.217	277.218	1.6	27.67	32926
71	2-Hydroxy-2-methyl-3-oxobutanoic acid	C5H8O4	-H	131.035	131.048	96	0.96	16450
72	LysoPC 18:2	C26H50NO7P	-H	518.325	518.313	-23.6	32.28	771
73	8-Methoxy malonyl ononin	C26H26O13	-H	545.13	545.119	-20	9.43	342
74	Arbutin	C12H16O7	-H	271.082	271.081	-4.9	0.94	6435
75	Phe-Ser-Tyr-Asp	C25H30N4O9	-H	529.194	529.196	4.5	24.54	13265
76	Afrormosin (6,4'-Dimethoxy-7-Hydroxyisoflavone)	C17H14O5	-H	297.077	297.077	0.7	13.11	4851
77	Cycloolivil-6-O-glucoside*	C26H34O12	-H	537.198	537.063	-250.8	1.03	1011
78	Daidzein-4',7-Diglucoside	C27H30O14	-H	577.156	577.157	1.1	8.27	96744
79	Eriodictyol-7-O-(6''-malonyl)glucoside	C24H24O14	-H	535.109	535.327	406.8	1.13	774
80	Cis-Coutaric acid	C13H12O8	-H	295.046	295.042	-12.4	10.39	144
81	N-Oleoylethanolamine	C20H39NO2	-H	324.291	0	0	0	0
82	4-Hydroxy-3-methoxymandelate	C9H10O5	-H	197.046	196.055	-5025.5	0.99	689
83	Isoxanthohumol	C21H22O5	-H	353.139	353.14	0.3	20.63	367970
84	Adenosine	C10H13N5O4	-H	266.089	266.088	-4.3	0.97	1411
85	Isolicoflavone B	C25H26O4	-H	389.176	389.176	0.3	24.07	2589
86	Apigenin-6-C-(2''-glucosyl)arabinoside	C26H28O14	-H	563.141	563.141	0.7	7.25	61968
87	Pyridoxine-5'-O-glucoside	C14H21NO8	-H	330.119	329.103	-3077.9	9.54	291
88	4-O-Glucosyl-3,4-dihydroxybenzyl alcohol	C13H18O8	-H	301.093	301.072	-68.8	10.18	1974
89	L-Alanyl-L-methionine	C8H16N2O3S	-H	219.081	219.087	26.3	10.14	607
90	Ethyl 9-Hydroxy-10,12-octadecadienoic acid	C20H36O3	-H	323.259	323.258	-4.5	25.82	606
91	Coniferyl ferulate	C20H20O6	-H	355.119	355.119	1.4	19.96	123270
92	Cycloleucine	C6H11NO2	-H	128.072	128.081	69	1.82	185
93	2-O-Caffeoylglucaric Acid	C15H16O11	-H	371.062	371.059	-8	0.99	304
94	4-Methoxysalicylic Acid	C8H8O4	-H	167.035	167.04	28	6.99	1363
95	D-Sedoheptuiose 7-phosphate	C7H15O10P	-H	289.033	289.036	10.6	1.81	169
96	2'-Deoxyadenosine-5'-monophosphate	C10H14N5O6P	-H	330.061	330.07	27	1.81	160
97	D-Mandelic acid	C8H8O3	-H	151.04	151.044	23.4	4.71	295
98	1-(9Z,12Z-octadecadienoyl)-sn-glycero-3-phosphocholine	C26H50NO7P	-H	518.325	518.313	-23.6	32.28	771
99	4,6-Dimethoxyisoflavone-7-O-glucoside	C26H26O13	-H	545.13	545.119	-20	9.43	342
100	alpha-Hydroxylinoleic acid*	C18H32O3	-H	295.228	295.228	0.8	23.97	28724
101	Senkyunolide C	C12H12O3	-H	203.071	203.068	-15.8	0.98	8429
102	9-Hydroxy-13-oxo-10-octadecenoic Acid	C18H32O4	-H	311.223	311.223	1	20.41	8611
103	1-(2,3-dihydroxypropoxy)-3-(((2-(dimethylamino)ethoxy)(hydroxy)phosphoryl)oxy)propan-2-yl (11Z,14Z)-octadeca-11,14-dienoate*	C28H54NO9P	-H	578.346	578.343	-5.1	30.37	172
104	Hispidulin (5,7,4'-Trihydroxy-6-methoxyflavone)	C16H12O6	-H	299.056	299.056	0.7	12.63	20220
105	N,N-Dimethylglycine	C4H9NO2	-H	102.056	102.058	15	0.98	1602
106	Lespeflorin G12	C21H20O5	-H	351.124	351.124	0.9	20.76	30833
107	17-Hydroxylinolenic acid	C18H30O3	-H	293.212	293.212	0.3	24.74	9608
108	5-Glucosyloxy-2-Hydroxybenzoic acid methyl ester	C14H18O9	-H	329.088	329.088	1.3	3.12	1699
109	lespeflorin I2	C25H24O6	-H	419.15	419.15	0.8	26.44	209924
110	Hispaglabridin B	C25H26O4	-H	389.176	389.176	0.3	24.07	2589
111	JiangxiBaiyingsu I(ISO2)	C18H28O3	-H	291.197	291.199	7.5	23.58	1319
112	9(10)-EpOME;(9R,10S)-(12Z)-9,10-Epoxyoctadecenoic acid	C18H32O3	-H	295.228	295.228	0.8	23.97	28724
113	Pyridoxine	C8H11NO3	-H	168.067	168.066	-6.5	4.61	400
114	Kushenol F	C25H26O6	-H	421.166	421.166	0.8	24.24	321837
115	3,12-Dihydroxyoleanan-28,13-olide (Oleanderolide)	C30H48O4	-H	471.348	471.347	-1.3	22.76	342
116	His-Phe-Glu-Asp	C24H30N6O9	-H	545.2	545.194	-11.9	21.17	1133
117	Kanzonol H	C25H28O6	-H	423.181	423.182	1.5	23.51	488394
118	Leonuriside A	C14H20O9	-H	331.103	331.097	-19.2	3.9	671
119	osthenol	C14H14O3	-H	229.087	229.087	2	18.59	1874
120	Stearamide	C18H37NO	-H	282.28	281.249	-3652.8	30.41	63
121	Apigenin-7-O-rutinoside (Isorhoifolin)*	C27H30O14	-H	577.156	577.157	1.1	8.27	96744
122	Eugenyl formate	C11H12O3	-H	191.071	191.021	-263.9	1.8	1738
123	β-Hydroxyisovaleric acid	C5H10O3	-H	117.056	117.053	-21.3	20.87	392
124	Esculetin (6,7-Dihydroxycoumarin)	C9H6O4	-H	177.019	177.017	-11.1	19.05	2155
125	L-Tryptophan	C11H12N2O2	-H	203.083	203.083	0.5	4.17	2240
126	1-Methoxy-indole-3-acetamide	C11H12N2O2	-H	203.083	203.083	0.5	4.17	2240
127	1-Aminocyclopropane-1-carboxylic acid	C4H7NO2	-H	100.04	100.04	1	1.98	151
128	Pinocembrin-7-O-neohesperidoside	C27H32O13	-H	563.177	563.141	-63.1	7.24	1552
129	N-Acetyl-L-Arginine	C8H16N4O3	-H	215.115	215.105	-44.9	0.99	256
130	Malonyl isoSakuranin	C25H26O13	-H	533.13	533.132	3.3	8.31	1890
131	Diisooctyl Phthalate*	C24H38O4	-H	389.27	389.247	-57.9	27.78	113
132	Leu-Asp	C10H18N2O5	-H	245.114	245.094	-82.2	8.67	1907
133	1,6-anhydro-β-D-glucose	C6H10O5	-H	161.046	161.046	5	1.01	5088
134	L-Tyramine	C8H11NO	-H	136.077	136.074	-18.8	19.46	56
135	Hyp-Ser	C8H14N2O5	-H	217.083	217.081	-10.7	1.02	489
136	Isodendrocrepine*	C33H44N2O3	-H	515.328	515.337	18	18.24	1586
137	Wistin malonyl xyloside	C31H36O17	-H	679.188	678.155	-1521.3	5.76	2216
138	3'-O-Methyltricetin-7-O-glucoside	C22H22O12	-H	477.104	477.107	7.4	8.93	357
139	4,4'-Dihydroxy-2-methoxychalcone; Echinatin	C16H14O4	-H	269.082	269.082	1.1	14.63	32521
140	Bis(2-ethylhexyl)phthalate*	C24H38O4	-H	389.27	389.247	-57.9	27.78	113
141	DL-Leucine*	C6H13NO2	-H	130.087	130.089	10.7	2.06	526
142	Negundoin A	C22H34O5	-H	377.233	377.227	-16.1	1.06	404
143	Ile-His	C12H20N4O3	-H	267.146	267.139	-27.5	13.55	737
144	8-Methoxykaempferol-7-O-rhamnoside	C22H22O11	-H	461.109	461.109	-0.4	7.13	658
145	4-Pyridoxic acid-O-glucoside	C14H19NO9	-H	344.099	343.114	-2860.7	1.08	1037
146	3-Phospho-D-glyceric acid	C3H7O7P	-H	184.986	184.986	2.6	1.19	504
147	9-Oxononanoic acid	C9H16O3	-H	171.103	171.102	-2.1	13.4	299
148	2-Aminoisobutyric acid	C4H9NO2	-H	102.056	102.058	15	0.98	1602
149	Licorisoflavan B	C26H32O5	-H	423.218	423.217	-1.9	23.53	128593
150	3-Dehydro-L-Threonic Acid	C4H6O5	-H	133.014	133.016	10.5	1.09	45910
151	Abu-Leu-OH	C15H20N2O6	-H	323.125	323.129	12.6	20.1	15438
152	L-Tyrosine methyl ester	C10H13NO3	-H	194.082	194.083	2.8	21.29	269
153	Threonyl-valine	C9H18N2O4	-H	217.119	217.11	-41.6	9.02	515
154	3,13,15-Trihydroxyoleanane-12-one	C30H50O4	-H	473.364	473.363	-0.9	30.95	503
155	Phenethyl caffeate	C17H16O4	-H	283.098	283.099	5	22.34	392
156	Piperidine	C5H11N	-H	84.0819	0	0	0	0
157	2-Aminoethanesulfonic acid	C2H7NO3S	-H	124.007	124.008	7.8	33.8	98
158	3-Hydroxyurs-12,19-dien-28-oic acid (Sanguisorbigenin)	C30H46O3	-H	453.337	453.338	0.3	28.62	576
159	Chrysoeriol; 5,7,4'-Trihydroxy-3'-Methoxyflavone	C16H12O6	-H	299.056	299.056	0.7	12.63	20220
160	Erybraedin D	C25H26O4	-H	389.176	389.176	0.3	24.07	2589
161	Glabrol	C25H28O4	-H	391.191	391.192	0.8	22.92	150366
162	Cristacarpin	C21H22O5	-H	353.139	353.14	0.3	20.63	367970
163	3,9-Dihydroxypterocarpan	C15H12O4	-H	255.066	255.067	2.2	12.17	62368
164	Eicosadienoic acid	C20H36O2	-H	307.264	307.265	0.9	30.7	1647
165	Met-Ser	C8H16N2O4S	-H	235.076	235.065	-44	9.15	535
166	11-Octadecanoic acid(Vaccenic acid)*	C18H34O2	-H	281.249	281.249	1	30.43	5913
167	4-Acetamidobutyric acid	C6H11NO3	-H	144.067	144.07	21.4	13.19	110
168	2',4'-Dihydroxychalcone 4'-glucoside	C21H22O8	-H	401.124	401.129	11	1.01	1451
169	6-Aminocaproic acid	C6H13NO2	-H	130.087	130.089	10.7	2.06	526
170	Kaempferol-7-O-glucoside*	C21H20O11	-H	447.093	447.084	-21	18.86	314
171	2-Hydroxyursolic acid*	C30H48O4	-H	471.348	471.347	-1.3	22.76	342
172	Arg-Phe-Val-Asp	C24H37N7O7	-H	534.268	533.23	-1943.3	30.65	105
173	4'-O-Methylglabridin	C21H22O4	-H	337.145	337.145	0.7	20.97	20029
174	LysoPC 17:2	C25H48NO7P	-H	504.31	504.32	19.7	10.23	388
175	2-Decanol*	C10H22O	-H	157.16	0	0	0	0
176	Tridecanedioic acid	C13H24O4	-H	243.16	243.158	-7.7	19.16	100
177	Isovitexin-8-O-xyloside	C26H28O14	-H	563.141	563.141	0.7	7.25	61968
178	5-Hydroxy-DL-tryptophan（5-HTP）	C11H12N2O3	-H	219.078	219.068	-43.6	10.15	943
179	Leachianone F	C25H28O6	-H	423.181	423.182	1.5	23.51	488394
180	D-Pantothenic Acid	C9H17NO5	-H	218.103	218.105	5.3	3.23	482
181	Val-Phe-Lys-Asp	C24H37N5O7	-H	506.262	506.261	-2.5	23.98	213
182	Glycylphenylalanine*	C11H14N2O3	-H	221.093	221.086	-33.2	11.08	605
183	Diosmetin-6-C-glucoside	C22H22O11	-H	461.109	461.109	-0.4	7.13	658
184	Ethyl 9-Hydroxy-10,12,15-octadecatrienoic acid	C20H34O3	-H	321.244	321.245	4	26.49	232
185	Gal1-3Gal1-3GlcNAcSp	C22H38N4O16	-H	613.221	613.219	-3.6	13.55	1468
186	Licoricone	C22H22O6	-H	381.134	381.135	1.1	21.13	93783
187	1,9-Dimethyluric acid	C7H8N4O3	-H	195.052	195.052	-2.5	0.99	76816
188	Acacetin-7-O-Malonyl-galactoside	C25H24O13	-H	531.114	531.092	-42.2	10.29	11764
189	Glycyl-tryptophan	C13H15N3O3	-H	260.104	259.02	-4166.4	0.98	255
190	Riboflavin 5'-Adenosine Diphosphate	C27H33N9O15P2	-H	784.15	784.158	10.9	16.31	669
191	Levopimaric acid*	C20H30O2	-H	301.217	301.205	-41.8	13.71	68
192	Isopimaric acid*	C20H30O2	-H	301.217	301.205	-41.8	13.71	68
193	Quercetin 3-xylosyl-(1->6)-glucoside	C26H28O16	-H	595.13	595.119	-18.8	17.51	574
194	Flavin Single Nucleotide(FMN)	C17H21N4O9P	-H	455.097	455.097	-0.8	8.52	5057
195	Sophoraflavanone G	C25H28O6	-H	423.181	423.182	1.5	23.51	488394
196	Hydroxytuberosone	C20H18O6	-H	353.103	353.104	1.5	20.86	790391
197	15(R)-Hydroxylinoleic Acid	C18H32O3	-H	295.228	295.228	0.8	23.97	28724
198	12,13-Epoxy-9-Octadecenoic Acid	C18H32O3	-H	295.228	295.228	0.8	23.97	28724
199	p-Coumaroylcadaverine	C14H20N2O2	-H	247.145	247.144	-5.6	1.18	184
200	Tyr-Nap-OH	C28H24N2O7	-H	499.151	499.159	15.2	15.95	1376
201	Kaurenoic Acid	C20H30O2	-H	301.217	301.205	-41.8	13.71	68
202	p-Hydroxypheny-β-D-allopyranoside	C12H16O7	-H	271.082	271.081	-4.9	0.94	6435
203	Arg-Gln-Ser-Lys	C20H39N9O7	-H	516.29	516.295	10.3	8.55	202
204	Licoagrocarpin	C21H22O4	-H	337.145	337.145	0.7	20.97	20029
205	2R-hydroxy-9Z,12Z,15Z-octadecatrienoic acid	C18H30O3	-H	293.212	293.212	0.3	24.74	9608
206	Lespedezaflavanone B	C25H28O5	-H	407.186	407.187	1.2	23.73	260599
207	Iso-glycyrdione A	C25H28O5	-H	407.186	407.187	1.2	23.73	260599
208	Punicic acid (9Z,11E,13Z-octadecatrienoic acid)	C18H30O2	-H	277.217	277.218	1.6	27.67	32926
209	Kushenol O	C27H30O13	-H	561.161	561.162	0.8	11.45	2661
210	macedonoside B	C42H66O15	-H	809.433	809.428	-6.3	20.06	15186
211	1-O-Cinnamoyl-β-D-glucose	C15H18O7	-H	309.098	309.101	9.6	6.28	1630
212	Glabranine	C20H20O4	-H	323.129	323.129	1	20.1	15757
213	N-Feruloyl-Cadaverine	C15H22N2O3	-H	277.156	277.147	-33.3	22.98	99
214	2-Hydroxybutyric Acid	C4H8O3	-H	103.04	103.042	17	1.78	209
215	L-Phenylalanine	C9H11NO2	-H	164.072	164.073	6.3	2.87	1032
216	Kenusanone I	C21H22O6	-H	369.134	369.134	0.1	22.01	62751
217	Phe-Asp	C13H16N2O5	-H	279.099	279.092	-25.2	7.41	454
218	MelimesSanol C	C17H14O5	-H	297.077	297.077	0.7	13.11	4851
219	1-(2,3-dihydroxypropoxy)-3-(((2-(dimethylamino)ethoxy)(hydroxy)phosphoryl)oxy)propan-2-yl (8E,11Z,14Z)-octadeca-8,11,14-trienoate*	C28H52NO9P	-H	576.331	576.332	2.8	23.76	126
220	7S,8S-DiHODE; (9Z,12Z)-(7S,8S)-Dihydroxyoctadeca-9,12-dienoic acid	C18H32O4	-H	311.223	311.223	1	20.41	8611
221	2-Aminohexadecane-1,4-diol	C16H35NO2	-H	272.26	0	0	27.9	46
222	Kaempferol-3-O-(6''-malonyl)galactoside*	C24H22O14	-H	533.094	533.096	5	10.28	6086
223	D-Glucono-1,5-lactone	C6H10O6	-H	177.04	177.042	11.2	33.72	1697
224	Glucosyl 2,6-dimethyl-8-oxoocta-2,6-dienoic acid	C16H24O8	-H	343.14	343.149	26	1.06	2275
225	Guanine	C5H5N5O	-H	150.042	150.033	-58.7	6.04	52
226	6,4'-Dimethoxyisoflavone-7-O-glucoside (Wistin)	C23H24O10	-H	459.13	459.13	0.8	10.22	351854
227	Trifolirhizin (Maackiain-3-O-glucoside)	C22H22O10	-H	445.114	445.12	12.5	1.1	19336
228	Dunalianoside B	C21H22O11	-H	449.109	449.101	-17.3	20.77	6863
229	Derriscandenoside A	C22H22O10	-H	445.114	445.12	12.5	1.1	19336
230	4-Hydroxy-2-oxoglutaric acid	C5H6O6	-H	161.009	161.007	-15.4	17.12	125
231	His-Tyr-Glu-Asp	C24H30N6O10	-H	561.195	561.196	1.5	9.8	2519
232	2-aminodocoSane-1,6,19,20,21-pentaol	C22H47NO5	-H	404.338	0	0	0	0
233	Pimelic acid*	C7H12O4	-H	159.066	159.067	2.7	9.13	311
234	Spermidine	C7H19N3	-H	144.151	0	0	0	0
235	2-α-Linolenoyl-glycerol*	C21H36O4	-H	351.254	351.088	-472.1	22.34	680
236	Val-Ala-Ser-Asp	C15H26N4O8	-H	389.168	389.175	18.6	24.97	2053
237	2-Hydroxy-3-phenylpropanoic acid	C9H10O3	-H	165.056	165.057	8.7	4.6	426197
238	Naringenin-7-O-(6''-malonyl)glucoside	C24H24O13	-H	519.114	519.115	0.9	11.88	43590
239	alpha-Mangostin	C24H26O6	-H	409.166	409.167	2.5	21.44	512
240	Triethyl citrate	C12H20O7	-H	275.114	275.089	-89.9	0.99	181
241	2,3-Dihydroxyurs-12-en-28-oic acid methyl ester (Corosolic acid methyl ester)	C31H50O4	-H	485.364	484.352	-2083.3	29.02	92
242	Thermopsine	C15H20N2O	-H	243.15	243.16	38.3	19.15	100
243	Anagyrine	C15H20N2O	-H	243.15	243.16	38.3	19.15	100
244	Soyasaponin γg	C48H74O17	-H	921.485	921.394	-99.3	13.63	1704
245	Apigenin-6,8-di-C-glucoside (Vicenin-2)	C27H30O15	-H	593.151	593.152	1.9	6.37	31659
246	3-nitro-L-tyrosine	C9H10N2O5	-H	225.052	225.041	-46.3	3.41	10320
247	3,19-Dihydroxyurs-12-en-28-oic acid (Pomolic acid)	C30H48O4	-H	471.348	471.347	-1.3	22.76	342
248	2-Hydroxymyristic acid	C14H28O3	-H	243.197	243.195	-5.4	24.49	104
249	Senkyunolide M	C16H22O4	-H	277.145	277.139	-18.2	17.83	342
250	9S-Hydroxy-10E,12Z-octadecadienoic acid*	C18H32O3	-H	295.228	295.228	0.8	23.97	28724
251	Histidinol	C6H11N3O	-H	140.083	0	0	0	0
252	N-α-Acetyl-L-ornithine	C7H14N2O3	-H	173.093	173.106	71.4	0.92	8258
253	Lespecyrtin F1	C20H18O5	-H	337.108	337.109	1.2	21.22	71736
254	3-tert-Butyl-4-hydroxyanisole	C11H16O2	-H	179.108	179.112	25.8	11.22	148
255	Tricin-7-O-(2''-O-glucosyl)glucoside	C29H34O17	-H	653.172	652.182	-1515.5	11.71	1334
256	Leu-Abu-OH	C15H20N2O6	-H	323.125	323.129	12.6	20.1	15438
257	sorbose	C6H12O6	-H	179.056	179.056	1.3	1.01	10334
258	N6-Acetyl-L-lysine	C8H16N2O3	-H	187.109	187.099	-53.8	10.47	3917
259	2-Methylsuccinic acid	C5H8O4	-H	131.035	131.048	96	0.96	16450
260	LysoPC 16:0(2n isomer)	C24H50NO7P	-H	494.325	494.319	-12.1	27.93	177
261	Glu-Phe	C14H18N2O5	-H	293.114	293.1	-49.7	0.97	22170
262	DL-Tryptophan	C11H12N2O2	-H	203.083	203.083	0.5	4.17	2240
263	2-Isopropylmalic Acid	C7H12O5	-H	175.061	175.062	4.9	5.02	1811
264	Chrysoeriol-7-O-(6''-malonyl)glucoside	C25H24O14	-H	547.109	547.086	-41.8	6.48	1646
265	Quinic Acid	C7H12O6	-H	191.056	191.021	-184	1.8	3724
266	3-Hydroxy-4-isopropylbenzylalcohol-3-O-glucoside	C16H24O7	-H	327.145	327.124	-62.6	20.03	1065
267	Inositol	C6H12O6	-H	179.056	179.056	1.3	1.01	10334
268	Hexadecylsphingosine	C16H35NO2	-H	272.26	0	0	27.9	46
269	Malonyl Pueroside C*	C27H28O13	-H	559.146	559.107	-68.3	5.29	739
270	D-Pinitol	C7H14O6	-H	193.072	193.072	2.4	1	2858
271	2-(2,3-dihydroxypropoxy)-3-(((2-(dimethylamino)ethoxy)(hydroxy)phosphoryl)oxy)propyl (8E,11Z,14Z)-octadeca-8,11,14-trienoate*	C28H52NO9P	-H	576.331	576.332	2.8	23.76	126
272	LysoPC(18:3(9Z,12Z,15Z))	C26H48NO7P	-H	516.31	516.308	-3	11.53	202
273	Vanillin; 4-Hydroxy-3-Methoxybenzaldehyde	C8H8O3	-H	151.04	151.044	23.4	4.71	295
274	2-Linoleoylglycerol*	C21H38O4	-H	353.27	353.274	13.2	20.9	920
275	Glycycoumarin	C21H20O6	-H	367.119	367.119	0.6	19.99	529738
276	Sophoflavescenol	C21H20O6	-H	367.119	367.119	0.6	19.99	529738
277	Glisoflavone	C21H20O6	-H	367.119	367.119	0.6	19.99	529738
278	2-Aminododecane-1,4-diol	C12H27NO2	-H	216.197	0	0	0	0
279	9,10,13-Trihydroxy-11-Octadecenoic Acid	C18H34O5	-H	329.233	329.234	1.1	17.05	6528
280	Quinoline-4-carboxylic acid	C10H7NO2	-H	172.04	172.038	-15.2	30.26	31
281	licorice-saponin P2	C42H62O17	-H	837.391	837.396	5.1	17.41	496348
282	3'-Hydroxy-4'-O-methylglabridin	C21H22O5	-H	353.139	353.14	0.3	20.63	367970
283	dalnigrin	C17H14O5	-H	297.077	297.077	0.7	13.11	4851
284	Isoguanine	C5H5N5O	-H	150.042	150.033	-58.7	6.04	52
285	rhaoglycyrrhizin	C48H72O20	-H	967.454	967.459	4.8	17.75	138465
286	Asp-Glu-Thr-Asp	C17H26N4O12	-H	477.147	477.143	-9.9	1.06	4475
287	1-Methoxyphaseollin	C21H20O5	-H	351.124	351.124	0.9	20.76	30833
288	Lespeflorin H1	C21H20O5	-H	351.124	351.124	0.9	20.76	30833
289	γ-Glutamyl-L-valine	C10H18N2O5	-H	245.114	245.094	-82.2	8.67	1907
290	7,4'-Dihydroxyflavone	C15H10O4	-H	253.051	253.051	0.9	11.32	8351
291	Leachianone G	C20H20O6	-H	355.119	355.119	1.4	19.96	123270
292	Glycyrdione A	C25H28O5	-H	407.186	407.187	1.2	23.73	260599
293	6-Deoxyfagomine	C6H13NO2	-H	130.087	130.089	10.7	2.06	526
294	Xanthoangelol	C25H28O4	-H	391.191	391.192	0.8	22.92	150366
295	squasapogenol-GlcA-Glc-Glc	C48H74O17	-H	921.485	921.394	-99.3	13.63	1704
296	5-KETE	C20H30O3	-H	317.212	317.179	-103.3	26.83	138
297	Mosloflavone; 5-Hydroxy-6,7-Dimethoxyflavone	C17H14O5	-H	297.077	297.077	0.7	13.11	4851
298	Tyr-Thr-Ala-Glu	C21H30N4O9	-H	481.194	481.196	3.6	8.53	809
299	9-Hydroxy-12-oxo-15(Z)-octadecenoic acid	C18H32O4	-H	311.223	311.223	1	20.41	8611
300	Arg-Gly-Glu-Val-Leu	C24H44N8O8	-H	571.321	571.29	-53.8	25.73	1124
301	Kushenol S	C20H20O5	-H	339.124	339.124	0.9	20.76	86729
302	Apigenin-8-C-(2''-glucosyl)arabinoside	C26H28O14	-H	563.141	563.141	0.7	7.25	61968
303	L-Aspartic Acid	C4H7NO4	-H	132.03	132.032	10.2	0.97	20209
304	3',5'-diprenylgenistein	C25H26O5	-H	405.171	405.171	0.3	25.06	42809
305	Lespeflorin B1	C25H28O5	-H	407.186	407.187	1.2	23.73	260599
306	2R-Hydroxyoctadecanoic Acid*	C18H36O3	-H	299.259	299.26	2.7	26.11	524
307	Vitexin-2''-O-galactoside	C27H30O15	-H	593.151	593.152	1.9	6.37	31659
308	Isoquinoline	C9H7N	-H	128.051	128.037	-103.6	1.82	1012
309	2,3-Dihydroxyolean-12-en-28-oic acid (2-Hydroxyoleanolic acid)*	C30H48O4	-H	471.348	471.347	-1.3	22.76	342
310	Val-Ile	C11H22N2O3	-H	229.156	229.145	-48.7	11.37	391
311	N-Acetyl-DL-phenylalanine	C11H13NO3	-H	206.082	206.083	3	7.73	4006
312	Val-Gln-Ile-Asp	C20H35N5O8	-H	472.241	472.244	6.4	33.72	168
313	13-KODE; (9Z,11E)-13-Oxooctadeca-9,11-dienoic acid	C18H30O3	-H	293.212	293.212	0.3	24.74	9608
314	Sophoraflavanone B	C20H20O5	-H	339.124	339.124	0.9	20.76	86729
315	Ferulic acid methyl ester	C11H12O4	-H	207.066	207.063	-14.8	1.14	538
316	N-Acetylcadaverine	C7H16N2O	-H	143.119	143.116	-20.7	9.91	64
317	L-Glycyl-L-phenylalanine*	C11H14N2O3	-H	221.093	221.086	-33.2	11.08	605
318	His-Thr-Ser-Asp	C17H26N6O9	-H	457.169	457.177	18.4	1.04	1363
319	Karanjachromene	C21H18O4	-H	333.113	333.059	-161.7	0.97	237
320	Irisolidone 7-O-β-D-glucopyranpsyl-(1→6)-β-D-glucopyranoside	C29H34O16	-H	637.177	637.171	-10.6	10.1	13297
321	TyrMe-His-OH	C22H22N4O7	-H	453.142	453.132	-20.2	20.24	37548
322	Galactinol	C12H22O11	-H	341.109	341.109	0.4	1.07	692285
323	Syringaldehyde-4-O-glucoside	C15H20O9	-H	343.103	343.113	28.2	1.07	15396
324	2,6-Dimethoxy-4-hydroxyphenol-1-O-?-D-glucopyranoside	C14H20O9	-H	331.103	331.097	-19.2	3.9	671
325	1-(4-Methoxyphenyl)-1-propanol	C10H14O2	-H	165.092	165.097	28	4.6	9640
326	Abu-Ile-OH	C15H20N2O6	-H	323.125	323.129	12.6	20.1	15438
327	6''-O-Malonylglycitin	C25H24O13	-H	531.114	531.092	-42.2	10.29	11764
328	Genistein-8-C-apiosyl(1→6)glucoside	C26H28O14	-H	563.141	563.141	0.7	7.25	61968
329	LysoPC 18:1	C26H52NO7P	-H	520.341	521.323	1887.2	28.96	40
330	Asp-His-Phe-Asp	C23H28N6O9	-H	531.184	531.213	54	26.52	1498
331	N,N'-Dimethylarginine;SDMA*	C8H18N4O2	-H	201.136	201.115	-104.5	7.4	52
332	Phaseollidin	C20H20O4	-H	323.129	323.129	1	20.1	15757
333	6-Methoxykaempferol-3-O-glucoside	C22H22O12	-H	477.104	477.107	7.4	8.93	357
334	7-Hydroxy-4-chromone	C9H6O3	-H	161.024	161.03	35.6	17.44	248
335	Solatriose	C18H32O15	-H	487.167	487.176	18	1	1825
336	Bavachin	C20H20O4	-H	323.129	323.129	1	20.1	15757
337	L-Norleucine*	C6H13NO2	-H	130.087	130.089	10.7	2.06	526
338	L-Glutamine	C5H10N2O3	-H	145.062	145.063	5.1	0.96	4152
339	Mandelic acid	C8H8O3	-H	151.04	151.044	23.4	4.71	295
340	LysoPC 16:1*	C24H48NO7P	-H	492.31	492.306	-6.8	26.26	154
341	Corylifol A	C25H26O4	-H	389.176	389.176	0.3	24.07	2589
342	LysoPE 20:2*	C25H48NO7P	-H	504.31	504.32	19.7	10.23	388
343	2,3,23-Trihydroxyurs-12-en-28-oic acid	C30H48O5	-H	487.343	487.343	-0.3	22.08	355
344	2-Picolinic acid	C6H5NO2	-H	122.025	122.027	17.5	18.23	404
345	2-(Dimethylamino)guanosine	C12H17N5O5	-H	310.116	310.117	3.9	20.56	708
346	LysoPC 20:2*	C28H54NO7P	-H	546.357	546.343	-24.2	29.01	157
347	3-Hydroxyglabrol	C25H28O5	-H	407.186	407.187	1.2	23.73	260599
348	(2S)-2-amino-4-methyl-4-pentenoic acid	C6H11NO2	-H	128.072	128.081	69	1.82	185
349	Cytosine	C4H5N3O	-H	110.036	110.035	-6.6	3.4	650
350	3-(4-Hydroxyphenyl)-propionic acid	C9H10O3	-H	165.056	165.057	8.7	4.6	426197
351	Dehydroabietic acid	C20H28O2	-H	299.202	299.2	-4.8	10.06	114
352	Dehydrosoyasaponin E malonyl glucoside	C39H58O11	-H	701.391	701.317	-104.5	24.28	747
353	Ile-Abu-OH	C15H20N2O6	-H	323.125	323.129	12.6	20.1	15438
354	2,3-Dihydroxyoleana-11,13(18)-dien-28-oic acid (Camaldulenic acid)	C30H46O4	-H	469.332	469.332	0.1	18.21	3527
355	Formononetin (7-Hydroxy-4'-methoxyisoflavone)	C16H12O4	-H	267.066	267.067	1.4	13.54	74960
356	5-Aminovaleric acid	C5H11NO2	-H	116.072	116.072	-0.9	1.1	404
357	Acacetin-7-O-galactoside	C22H22O10	-H	445.114	445.12	12.5	1.1	19336
358	L-Cyclopentylglycine	C7H13NO2	-H	142.087	142.089	11.7	1.82	942
359	6,8-Diprenylgenistein; 5,7,4'-Trihydroxy-6,8-Diprenylisoflavone	C25H26O5	-H	405.171	405.171	0.3	25.06	42809
360	Cytidine	C9H13N3O5	-H	242.078	242.08	8	0.98	1205
361	9-Hydroperoxy-10E,12,15Z-octadecatrienoic acid	C18H30O4	-H	309.207	309.207	0.7	23.09	3346
362	Undecanedioic acid	C11H20O4	-H	215.129	215.132	14.4	15.3	659
363	alanine betaine	C5H11NO2	-H	116.072	116.072	-0.9	1.1	404
364	Dihydrocaffeoylglucose	C15H20O9	-H	343.103	343.113	28.2	1.07	15396
365	Vanillic acid-4-O-glucoside	C14H18O9	-H	329.088	329.088	1.3	3.12	1699
366	3-Hydroxybutyric acid	C4H8O3	-H	103.04	103.042	17	1.78	209
367	1-Linoleoylglycerol*	C21H38O4	-H	353.27	353.274	13.2	20.9	920
368	Methyl linolenate	C19H32O2	-H	291.233	291.232	-2.9	23.3	60
369	naphthisoxazol A	C11H9NO2	-H	186.056	186.05	-33.4	1.04	202
370	3-amino-2-naphthoic acid	C11H9O2N	-H	186.056	186.05	-33.4	1.04	202
371	Caffeoylbenzoyltartaric acid	C20H16O10	-H	415.067	415.067	0.6	17.24	364
372	α-Linolenic Acid*	C18H30O2	-H	277.217	277.218	1.6	27.67	32926
373	Biochanin A-7-O-glucoside (Sissotrin)	C22H22O10	-H	445.114	445.12	12.5	1.1	19336
374	8-Epiloganic acid	C16H24O10	-H	375.13	375.13	1	15.79	147
375	Uridine 5'-diphospho-D-glucose	C15H24N2O17P2	-H	565.048	565.052	8.4	20.23	37654
376	Astrernestin	C25H20O8	-H	447.109	447.114	12.6	3.83	2115
377	Corylin	C20H16O4	-H	319.098	319.099	3.6	21.09	621
378	6-Hydroxycoumarin	C9H6O3	-H	161.024	161.03	35.6	17.44	248
379	Isoliquiritigenin	C15H12O4	-H	255.066	255.067	2.2	12.17	62368
380	3-hydroxy-5-methoxybenzaldehyde	C8H8O3	-H	151.04	151.044	23.4	4.71	295
381	6-O-Galloyl-β-D-glucose*	C13H16O10	-H	331.067	331.067	0.2	2.27	441
382	uralsaponin C(iso-1)	C42H64O16	-H	823.412	823.411	-1.7	18.22	179164
383	LysoPE 18:1(2n isomer)*	C23H46NO7P	-H	478.294	478.294	-0.7	24.97	1833
384	Ile-Val	C11H22N2O3	-H	229.156	229.145	-48.7	11.37	391
385	octadecadienoic acid amide	C18H33NO	-H	278.249	277.218	-3705.2	27.67	299
386	3-Ureidopropionic Acid	C4H8N2O3	-H	131.046	131.048	13.2	0.95	89061
387	Malonyl Pueroside D*	C27H28O13	-H	559.146	559.107	-68.3	5.29	739
388	Hexadecanedioic acid	C16H30O4	-H	285.207	285.212	15.8	11.94	198
389	Puerol A	C17H14O5	-H	297.077	297.077	0.7	13.11	4851
390	Isoschaftoside	C26H28O14	-H	563.141	563.141	0.7	7.25	61968
391	Phe-Thr	C13H18N2O4	-H	265.119	265.109	-39.3	14.75	343
392	Trans-5-O-(p-Coumaroyl)shikimate	C16H16O7	-H	319.082	319.098	48	21.08	153
393	N7-Methylguanosine	C11H15N5O5	-H	296.1	296.109	30.1	0.99	201
394	2,4-Dihydroxybenzoic acid	C7H6O4	-H	153.019	153.021	8.6	5.54	585
395	Threoninyl-Isoleucine	C10H20N2O4	-H	231.135	231.125	-43.7	8.83	115
396	Isolaxifolin	C25H24O5	-H	403.155	403.155	0.4	26.64	37780
397	oleanolic acid-GlurA	C36H56O9	-H	631.385	631.385	0.2	20.06	404
398	Wighteone; Erythrinin B	C20H18O5	-H	337.108	337.109	1.2	21.22	71736
399	2,3,19-Trihydroxyurs-12-en-28-oic acid (Tormentic acid)	C30H48O5	-H	487.343	487.343	-0.3	22.08	355
400	Isobavachalcone	C20H20O4	-H	323.129	323.129	1	20.1	15757
401	D-Sucrose	C12H22O11	-H	341.109	341.109	0.4	1.07	692285
402	Daphnetin	C9H6O4	-H	177.019	177.017	-11.1	19.05	2155
403	Koaburaside	C14H20O9	-H	331.103	331.097	-19.2	3.9	671
404	2-(3,4-dihydroxyphenyl)ethanediol 1-O-β-D-glucopyranoside	C14H20O9	-H	331.103	331.097	-19.2	3.9	671
405	pauferrol B	C30H22O8	-H	509.124	509.11	-27.8	11.4	1813
406	Scopoletin-7-O-xylosyl(1→6)glucoside	C21H26O13	-H	485.13	485.122	-16.4	20.26	1647
407	Kushenol G	C26H32O7	-H	455.208	455.209	2.3	22.6	303
408	Isohemiphloin	C21H22O10	-H	433.114	433.114	-0.4	10.28	40729
409	1-(2,3-dihydroxypropoxy)-3-(((2-(dimethylamino)ethoxy)(hydroxy)phosphoryl)oxy)propan-2-yl (Z)-14-Octadecenoic Acid	C28H56NO9P	-H	580.362	579.33	-1777.6	24.25	212
410	Anthranilate-1-O-Sophoroside	C19H27NO12	-H	460.146	459.13	-2207.4	10.22	53400
411	3-Hydroxyolean-12-en-24-oic acid (α-Boswellic acid)	C30H48O3	-H	455.353	455.353	0.7	27.19	27299
412	Medicagenic acid-3-O-glucuronide-28-O-xylosyl(1,4)-[apiosyl(1,3)]-rhamnosyl(1,2)-arabinoside	C57H88O28	-H	1219.54	1219.55	5.5	11.11	789
413	Undecylic Acid	C11H22O2	-H	185.155	0	0	0	0
414	1-α-Linolenoyl-glycerol*	C21H36O4	-H	351.254	351.088	-472.1	22.34	680
415	Puerarin (7,4'-Dihydroxy-8-C-glucosylisoflavone)	C21H20O9	-H	415.103	415.103	-0.7	7.67	3287
416	N-acetyl-beta-alanine	C5H9NO3	-H	130.051	130.054	20.9	13.13	404
417	Licoisoflavone B	C20H16O6	-H	351.087	351.088	1.4	22.32	676852
418	Dalbergin glucoside	C22H22O9	-H	429.119	429.125	13.5	1.07	1908
419	Spinosin	C28H32O15	-H	607.167	607.166	-0.9	11.6	3370
420	9-Hydroxy-10,12,15-octadecatrienoic acid	C18H30O3	-H	293.212	293.212	0.3	24.74	9608
421	Phenylpropionic acid-O-β-D-glucopyranoside	C15H18O8	-H	325.093	325.108	47.5	21.15	721
422	3-Indoleacrylic acid	C11H9NO2	-H	186.056	186.05	-33.4	1.04	202
423	Tuberosin	C20H18O5	-H	337.108	337.109	1.2	21.22	71736
424	Isopentenyladenine-7-N-glucoside	C16H23N5O5	-H	364.163	0	0	2.04	36
425	Ferulic acid	C10H10O4	-H	193.051	193.036	-76.6	1	2649
426	TyrMe-Ser-OH	C19H20N2O8	-H	403.115	403.119	10.1	4.4	583
427	LysoPE 18:1*	C23H46NO7P	-H	478.294	478.294	-0.7	24.97	1833
428	Hispaglabridin A	C25H28O4	-H	391.191	391.192	0.8	22.92	150366
429	Isorhamnetin; 3'-Methoxy-3,4',5,7-Tetrahydroxyflavone	C16H12O7	-H	315.051	315.051	0.3	9.24	459
430	Protocatechualdehyde	C7H6O3	-H	137.024	137.025	6.4	9.77	1804
431	L-Isoleucine*	C6H13NO2	-H	130.087	130.089	10.7	2.06	526
432	5-Methylcytosine	C5H7N3O	-H	124.052	124.047	-36.6	10.35	240
433	pseudobaptigenin	C16H10O5	-H	281.046	281.046	2.8	13.11	512
434	LysoPC 15:0(2n isomer)*	C23H48NO7P	-H	480.31	480.309	-1.1	26.76	1326
435	Maltitol	C12H24O11	-H	343.125	342.113	-2948.5	1.08	16837
436	Glucose-1-phosphate*	C6H13O9P	-H	259.022	259.023	1.4	0.99	7521
437	Quercetin-7-O-(6''-malonyl)glucoside	C24H22O15	-H	549.089	549.093	7.3	20.65	602
438	2,4-Dihydroxyquinoline	C9H7NO2	-H	160.04	160.045	28.2	33.82	94
439	DL-Xylose	C5H10O5	-H	149.046	149.048	14.8	1.04	404
440	6-prenylnaringenin	C20H20O5	-H	339.124	339.124	0.9	20.76	86729
441	Caffeic acid	C9H8O4	-H	179.035	179.035	1	3.42	693
442	LysoPC 20:3	C28H52NO7P	-H	544.341	544.797	838	25.71	78
443	Isotachioside*	C13H18O8	-H	301.093	301.072	-68.8	10.18	1974
444	D-Ribose	C5H10O5	-H	149.046	149.048	14.8	1.04	404
445	Prunetin-4'-O-glucoside	C22H22O10	-H	445.114	445.12	12.5	1.1	19336
446	Isoleucylaspartic acid	C10H18N2O5	-H	245.114	245.094	-82.2	8.67	1907
447	8S-HETrE; 8S-Hydroxy-9E,11Z,14Z-Eicosatrienoic Acid	C20H34O3	-H	321.244	321.245	4	26.49	232
448	Kushenol X	C25H28O7	-H	439.176	439.177	0.7	20.25	5308
449	3,24-Dihydroxy-17,21-semiacetal-12(13)oleanolic fruit	C30H48O4	-H	471.348	471.347	-1.3	22.76	342
450	D-Threonic Acid	C4H8O5	-H	135.03	135.031	8.1	1.02	1812
451	13(S)-HODE;13(S)-Hydroxyoctadeca-9Z,11E-dienoic acid*	C18H32O3	-H	295.228	295.228	0.8	23.97	28724
452	Apigenin-7-O-(6''-malonyl)glucoside	C24H22O13	-H	517.099	517.101	4.6	8.53	57458
453	Monopalmitin	C19H38O4	-H	329.27	329.234	-107.4	17.03	156
454	1-Decanol*	C10H22O	-H	157.16	0	0	0	0
455	2-Aminooctadecane-1,4-diol	C18H39NO2	-H	300.291	0	0	7.73	25
456	Isorhamnetin-3-O-sophoroside	C28H32O17	-H	639.157	639.157	-0.2	11.16	2113
457	Prolylhistidine	C11H16N4O3	-H	251.115	251.123	33.5	18.62	134
458	Vanillic acid	C8H8O4	-H	167.035	167.04	28	6.99	1363
459	Licoflavone C	C20H18O5	-H	337.108	337.109	1.2	21.22	71736
460	3,5-Diacetyltambulin	C22H20O9	-H	427.103	427.109	12.6	1.86	3906
461	Isovitexin-7-O-glucoside(Saponarin)	C27H30O15	-H	593.151	593.152	1.9	6.37	31659
462	Trehalose 6-phosphate	C12H23O14P	-H	421.075	421.075	-0.5	1	30196
463	3-Hydroxylup-12(13),20(29)-diene-28-oic acid(ISO1)	C30H46O3	-H	453.337	453.338	0.3	28.62	576
464	5-Aminoimidazole ribonucleotide	C8H14N3O7P	-H	294.05	294.047	-10.1	1.25	116
465	3,4,5-Tricaffeoylquinic acid	C34H30O15	-H	677.151	677.151	-0.9	5.76	617077
466	Lespeflorin G1	C21H22O5	-H	353.139	353.14	0.3	20.63	367970
467	2-Methylbenzoic acid	C8H8O2	-H	135.045	135.046	9.6	3.41	944
468	Gallic acid-1-O-xyloside	C12H14O9	-H	301.057	301.056	-3.1	0.93	9634
469	6-Hydroxykaempferol-7,6-O-Diglucoside	C27H30O17	-H	625.141	624.803	-540	10.21	828
470	Diosmetin (5,7,3'-Trihydroxy-4'-methoxyflavone)	C16H12O6	-H	299.056	299.056	0.7	12.63	20220
471	3-Isopropylmalic Acid	C7H12O5	-H	175.061	175.062	4.9	5.02	1811
472	Catechin-5-O-glucoside	C21H24O11	-H	451.125	451.117	-16.8	20.63	53911
473	Kushenin	C16H14O5	-H	285.077	285.077	1.8	11.94	59819
474	Kaempferol-3-O-(6''-O-acetyl)glucoside	C23H22O12	-H	489.104	489.103	-2.5	1.22	260
475	Glyceollin III	C20H18O5	-H	337.108	337.109	1.2	21.22	71736
476	Nomilin	C28H34O9	-H	513.213	512.833	-741	10.09	1455
477	L-Aspartyl-L-Phenylalanine	C13H16N2O5	-H	279.099	279.092	-25.2	7.41	454
478	LysoPC 16:1(2n isomer)*	C24H48NO7P	-H	492.31	492.306	-6.8	26.26	154
479	Butesuperin B	C27H24O9	-H	491.135	490.882	-514.6	8.35	376
480	Apigenin-7-O-(2''-O-apiosyl)(6''-Malonyl)glucoside	C29H30O17	-H	649.141	649.145	5.9	8.5	118814
481	Octadeca-11E,13E,15Z-trienoic acid	C18H30O2	-H	277.217	277.218	1.6	27.67	32926
482	L-Malic acid	C4H6O5	-H	133.014	133.016	10.5	1.09	45910
483	4-hydroxy-4-(2-hydroxyphenyl)butanoic acid	C10H12O4	-H	195.066	195.052	-73.9	0.99	20617
484	3-O-Methylquercetin	C16H12O7	-H	315.051	315.051	0.3	9.24	459
485	Xylitol	C5H12O5	-H	151.061	0	0	5.96	50
486	6''-O-Malonyldaidzin	C24H22O12	-H	501.104	501.122	35.7	23.5	1566
487	4-Hydroxybenzoylmalic acid	C11H10O7	-H	253.035	253.036	1.4	9.76	1747
488	Sonnerstigmane D Aglycon	C13H20O3	-H	223.134	223.129	-23.5	18.37	268
489	Pyridoxal	C8H9NO3	-H	166.051	166.06	55.1	4.6	31086
490	D-Galactaric acid	C6H10O8	-H	209.03	209.046	75.2	4.6	16143
491	O-Acetylserine	C5H9NO4	-H	146.046	146.047	8.9	0.98	10344
492	Heyneanachalcone	C21H22O4	-H	337.145	337.145	0.7	20.97	20029
493	Scopoletin-7-O-glucoside (Scopolin)	C16H18O9	-H	353.088	353.104	44.7	20.86	133871
494	Thr-Leu	C10H20N2O4	-H	231.135	231.125	-43.7	8.83	115
495	3-O-caffeoyl malonyl quinic acid	C19H20O12	-H	439.088	439.086	-5.4	1.12	1359979
496	Phenylacetic acid	C8H8O2	-H	135.045	135.046	9.6	3.41	944
497	Apigenin-7-O-(2''-Sinapoyl)glucuronide	C32H28O15	-H	651.136	650.148	-1517.1	8.52	1714
498	Genistein-8-C-glucoside	C21H20O10	-H	431.098	431.098	-0.2	8.36	4852
499	Isovanillin	C8H8O3	-H	151.04	151.044	23.4	4.71	295
500	O-p-Coumaroylgalactaric acid	C15H16O10	-H	355.067	355.081	38.7	8.47	965
501	Bavachinin	C21H22O4	-H	337.145	337.145	0.7	20.97	20029
502	Licochalcone C	C21H22O4	-H	337.145	337.145	0.7	20.97	20029
503	5-Methyl-2'-Deoxycytidine	C10H15N3O4	-H	240.099	240.099	-0.4	2.02	52
504	Isorhamnetin-3-O-rutinoside-7-O-(2''-O-glucosyl)glucuronate	C40H50O27	-H	961.247	960.232	-1056	9.1	321
505	Glabrone	C20H16O5	-H	335.092	335.093	0.8	22.85	139755
506	4-Hydroxybenzaldehyde	C7H6O2	-H	121.029	121.031	11.9	9.24	2640
507	1-Methyladenine	C6H7N5	-H	148.063	148.063	3.7	4.6	268
508	Tricin-7-O-(6''-O-malonyl)glucoside	C26H26O15	-H	577.12	576.132	-1711.4	1.02	1793
509	D-Fucose	C6H12O5	-H	163.061	163.051	-62.1	20.83	353
510	3-Hydroxyglutaric acid	C5H8O5	-H	147.03	147.031	8.7	1.79	1518
511	Glycidyl Linoleate	C21H36O3	-H	335.259	335.093	-495.6	22.86	184
512	4-Hydroxysphinganine	C18H39NO3	-H	316.286	0	0	0	0
513	Kushenol N	C26H30O7	-H	453.192	453.132	-131.2	20.24	626
514	3'-Methoxydaidzin	C22H22O10	-H	445.114	445.12	12.5	1.1	19336
515	13S-Hydroxy-9Z,11E,15Z-octadecatrienoic acid	C18H30O3	-H	293.212	293.212	0.3	24.74	9608
516	paratensein-7-O-glucoside	C22H22O11	-H	461.109	461.109	-0.4	7.13	658
517	Licoagroside B	C18H24O12	-H	431.12	431.119	-0.4	5.84	16088
518	Lys-Glu-Val-Arg	C22H42N8O7	-H	529.31	529.309	-3	24.65	280
519	TyrMe-Trp-OH	C27H25N3O7	-H	502.162	503.161	1990.2	1.09	404
520	9,12-Octadecadienoic acid,ethyl ester	C20H36O2	-H	307.264	307.265	0.9	30.7	1647
521	4,4'-dihydroxy-2-methoxychalcone	C16H14O4	-H	269.082	269.082	1.1	14.63	32521
522	LysoPC 16:0	C24H50NO7P	-H	494.325	494.319	-12.1	27.93	177
523	5-Hydroxyferulic acid	C10H10O5	-H	209.046	209.046	3.3	4.6	257737
524	D-Arabinose	C5H10O5	-H	149.046	149.048	14.8	1.04	404
525	5-Galloyl-6-O-Benzoyl Glucose	C20H20O11	-H	435.093	435.086	-17.6	19.96	7516
526	LysoPC 18:3(2n isomer)*	C26H48NO7P	-H	516.31	516.308	-3	11.53	202
527	3-Hydroxycinnamic Acid*	C9H8O3	-H	163.04	163.04	1.3	3.41	435
528	2-Hydroxycinnamic acid*	C9H8O3	-H	163.04	163.04	1.3	3.41	435
529	3-Aminosalicylic acid	C7H7NO3	-H	152.035	152.032	-25.1	1.11	202
530	Kaempferol (3,5,7,4'-Tetrahydroxyflavone)	C15H10O6	-H	285.04	285.041	1.4	14.96	12694
531	D-Glucose 6-phosphate*	C6H13O9P	-H	259.022	259.023	1.4	0.99	7521
532	Cyclic 3',5'-Adenylic acid	C10H12N5O6P	-H	328.045	328.047	6.2	1.8	422
533	Aracarpene 1*	C16H12O6	-H	299.056	299.056	0.7	12.63	20220
534	Nicotinate D-ribonucleoside	C11H14O6	-H	241.072	241.072	1.6	18.29	606
535	Putrescine	C4H12N2	-H	87.0928	0	0	0	0
536	Nicotinic acid (Vitamin B3)	C6H5NO2	-H	122.025	122.027	17.5	18.23	404
537	LysoPC 18:1(2n isomer)	C26H52NO7P	-H	520.341	521.323	1887.2	28.96	40
538	4-Coumaroylcholine	C14H20NO3	-H	249.137	249.133	-14.5	3.89	728
539	Spermine	C10H26N4	-H	201.208	0	0	0	0
540	1-Eicosanol	C20H42O	-H	297.316	297.322	18.2	24.4	34
541	2-Feruloyl-sn-glycerol*	C13H16O6	-H	267.087	267.067	-76.7	13.53	7417
542	3,7-Dihydroxychromen-4-one	C9H6O4	-H	177.019	177.017	-11.1	19.05	2155
543	D-Glucoronic acid*	C6H10O7	-H	193.035	193.036	0.8	1	12620
544	Aspartylisoleucine	C10H18N2O5	-H	245.114	245.094	-82.2	8.67	1907
545	Daidzein glucosyl malonyl glucoside	C30H32O17	-H	663.157	663.135	-32.5	10.08	14374
546	Kaempferol-3-O-(6''-malonyl)glucoside*	C24H22O14	-H	533.094	533.096	5	10.28	6086
547	Dhurrin-6'-O-Glucoside	C20H27NO12	-H	472.146	471.13	-2151.2	13.55	811
548	Quercetin-7-O-(6''-malonyl)glucosyl-5-O-glucoside	C30H32O20	-H	711.141	711.076	-92.1	13.53	1174
549	Quercetin-3-O-neohesperidoside*	C27H30O16	-H	609.146	609.149	4.1	10	786
550	Quercetin-3-O-glucoside-7-O-rhamnoside*	C27H30O16	-H	609.146	609.149	4.1	10	786
551	Daphnin	C15H16O9	-H	339.072	339.078	16.2	1.15	380
552	3-(3,4-Dihydroxyphenyl)prop-2-enoic acid	C9H8O4	-H	179.035	179.035	1	3.42	693
553	cis-Citral	C10H16O	-H	151.113	0	0	0	0
554	Choline	C5H14NO	-H	103.1	0	0	0.49	19
555	Isoascorbic acid 2-O-glucoside	C12H18O11	-H	337.078	337.077	-1.7	1.08	2580
556	LysoPE 16:0*	C21H44NO7P	-H	452.278	452.278	0.1	24.43	16324
557	Lupane-20(29)-en-3-on-28-oic acid	C30H46O3	-H	453.337	453.338	0.3	28.62	576
558	Lupiwighteone glucoside	C26H28O10	-H	499.161	499.159	-4.6	15.95	1738
559	LysoPC 17:0(2n isomer)*	C25H52NO7P	-H	508.341	508.34	-1.1	29.15	90
560	Isoglycyrol	C21H18O6	-H	365.103	365.103	1	21.22	82987
561	Benzyl-(2''-O-glucosyl)glucoside	C19H28O11	-H	431.156	431.153	-5.9	5.84	398
562	D-Galactose	C6H12O6	-H	179.056	179.056	1.3	1.01	10334
563	Ala-Asp-Ser-Glu	C15H24N4O10	-H	419.142	419.15	20	26.44	152725
564	Melaleucin B	C17H14O5	-H	297.077	297.077	0.7	13.11	4851
565	Kanzonol W	C20H16O5	-H	335.092	335.093	0.8	22.85	139755
566	D-Saccharic acid	C6H10O8	-H	209.03	209.046	75.2	4.6	16143
567	Bletilols B	C28H28O7	-H	475.176	475.168	-17.2	1.05	2063
568	1-beta-D-Arabinofuranosyluracil	C9H12N2O6	-H	243.062	243.062	0.6	1.86	1731
569	2,6-Diaminooimelic acid	C7H14N2O4	-H	189.088	189.079	-47.3	16.32	268
570	Calycosin-7-O-glucoside	C22H22O10	-H	445.114	445.12	12.5	1.1	19336
571	Trp-HoPhe-OH	C27H25N3O6	-H	486.167	486.176	18.3	23.51	810
572	Mandelic acid-β-glucoside	C14H18O8	-H	313.093	313.072	-67	20.08	686
573	Calycosin	C16H12O5	-H	283.061	283.061	-0.2	19.62	7115
574	Uncinanone C	C21H20O6	-H	367.119	367.119	0.6	19.99	529738
575	6-O-Caffeoyl-D-glucose	C15H18O9	-H	341.088	341.109	61.8	1.07	17885
576	Pentadecanoic Acid	C15H30O2	-H	241.217	241.218	3.7	29.21	107
577	Kanzonol D	C20H18O4	-H	321.113	321.114	0.9	20.2	57586
578	Glabridin	C20H20O4	-H	323.129	323.129	1	20.1	15757
579	Cytarabine	C9H13N3O5	-H	242.078	242.08	8	0.98	1205
580	Adenosine 5'-monophosphate	C10H14N5O7P	-H	346.056	346.055	-3.1	1.79	684
581	2-Naphthol*	C10H8O	-H	143.05	143.048	-18.5	18.17	360
582	5,6,7,5'-tetramethoxy-3',4'-methylenedioxyflavonoid	C20H18O8	-H	385.093	385.099	15.3	1.02	1510
583	5-Hydroxy-L-tryptophan	C11H12N2O3	-H	219.078	219.068	-43.6	10.15	943
584	Isorhamnetin-3-O-(6''-malonyl)glucoside	C25H24O15	-H	563.104	563.141	65	7.24	438
585	Menatetrenone (Vitamin K2)	C31H40O2	-H	443.296	0	0	30.92	10
586	LysoPC 20:2(2n isomer)*	C28H54NO7P	-H	546.357	546.343	-24.2	29.01	157
587	Glycyroside	C27H30O13	-H	561.161	561.162	0.8	11.45	2661
588	stevenin	C16H12O5	-H	283.061	283.061	-0.2	19.62	7115
589	GalNAc1-3Gal1-4LacSp	C28H48N4O21	-H	775.274	775.297	29.5	25.25	1543
590	Soyasaponin Ⅳ	C41H66O13	-H	765.443	765.444	1.6	23.78	126
591	5'-Methoxyisolariciresinol-9'-O-glucoside	C27H36O12	-H	551.213	551.181	-58	1.05	1067
592	Genistein-7-O-galactoside	C21H20O10	-H	431.098	431.098	-0.2	8.36	4852
593	Lucyoside F	C42H66O14	-H	793.438	793.444	7.3	20.19	1182
594	3-Hydroxy-L-phenylalanine	C9H11NO3	-H	180.067	180.067	3.7	1.89	976
595	30-hydroxy glycyrrhizin	C42H64O15	-H	807.417	807.42	3.3	20.05	119442
596	4-Guanidinobutyric acid	C5H11N3O2	-H	144.078	144.07	-56.6	13.19	110
597	Angustoline	C20H17N3O2	-H	330.125	329.103	-3095.4	9.55	137
598	L-Glycyl-L-proline	C7H12N2O3	-H	171.078	171.068	-58.5	8.65	395
599	Soyasaponin B glucuronic acid glucoside	C42H68O14	-H	795.454	795.451	-3.5	20.81	606
600	LysoPC 14:0	C22H46NO7P	-H	466.294	465.305	-2120.7	33.58	3092
601	Cordycepin (3'-Deoxyadenosine)*	C10H13N5O3	-H	250.095	250.094	-2.4	0.99	668
602	2'-Deoxyadenosine*	C10H13N5O3	-H	250.095	250.094	-2.4	0.99	668
603	9-hydroxysesamin	C20H18O7	-H	369.098	369.098	0.8	20.23	26757
604	Isobavachalcone glucoside	C26H30O9	-H	485.182	485.179	-4.7	6.54	1370
605	Dunalianoside A	C21H22O10	-H	433.114	433.114	-0.4	10.28	40729
606	Chrysoeriol-8-C-glucoside (Scoparin)	C22H22O11	-H	461.109	461.109	-0.4	7.13	658
607	Liquiritigenin	C15H12O4	-H	255.066	255.067	2.2	12.17	62368
608	H-Leu-val-OH	C11H22N2O3	-H	229.156	229.145	-48.7	11.37	391
609	Olean-12-ene-3,16-dione (Maniladione)(ISO2)	C30H46O2	-H	437.342	437.234	-248.1	26.17	318
610	Skimmin (7-Hydroxycoumarin-7-O-glucoside)	C15H16O8	-H	323.077	323.081	11.1	9.22	693
611	Imidazol-1-yl-acetic acid	C5H6N2O2	-H	125.036	125.038	15.3	20.89	269
612	β-Oxoacteoside	C29H34O16	-H	637.177	637.171	-10.6	10.1	13297
613	Soyasaponin E rhamnose glucuronic acid	C42H66O13	-H	777.443	777.411	-41.6	19.37	1109
614	Formononetin-7-O-glucoside (Ononin)	C22H22O9	-H	429.119	429.125	13.5	1.07	1908
615	2'-Deoxyguanosine	C10H13N5O4	-H	266.089	266.088	-4.3	0.97	1411
616	Formononetin 7-O-(6''-Acetylglucoside)	C24H24O10	-H	471.13	471.129	-0.4	13.54	5237
617	Nap-His-OH	C24H20N4O6	-H	459.131	459.13	-1.5	10.22	353164
618	Biochanin A-7-O-glucoside-6''-O-malonate(iso1)	C25H24O13	-H	531.114	531.092	-42.2	10.29	11764
619	N2-Tryptophyllysine	C17H24N4O3	-H	331.178	331.182	14.7	19.53	242
620	9-Hydroperoxy-9Z,11E-Octadecadienoic Acid	C18H32O4	-H	311.223	311.223	1	20.41	8611
621	LysoPE 18:3*	C23H42NO7P	-H	474.263	474.263	1.7	22.42	1534
622	Guanosine 3',5'-cyclic monophosphate	C10H12N5O7P	-H	344.04	344.04	-0.2	1.88	4080
623	3-Hydroxylup-20(29)-en-28-oic acid (Betulinic acid)	C30H48O3	-H	455.353	455.353	0.7	27.19	27299
624	1-O-p-Coumaroyl-β-D-glucose	C15H18O8	-H	325.093	325.108	47.5	21.15	721
625	Sorbitol-6-phosphate	C6H15O9P	-H	261.038	260.024	-3886.5	1.97	401
626	Licoagrochalcone D	C21H22O5	-H	353.139	353.14	0.3	20.63	367970
627	Kushenol A	C25H28O5	-H	407.186	407.187	1.2	23.73	260599
628	Odoratin 7-Glucoside	C23H24O11	-H	475.125	475.13	11.1	1.08	66158
629	L-Lysine	C6H14N2O2	-H	145.098	145.096	-17	0.97	241
630	Chorismic acid	C10H10O6	-H	225.04	225.041	2	3.41	15985
631	Norkurarinol	C25H30O7	-H	441.192	441.192	1	20.98	3495
632	L-threo-3-Methylaspartate	C5H9NO4	-H	146.046	146.047	8.9	0.98	10344
633	Bavacumestan A	C20H16O6	-H	351.087	351.088	1.4	22.32	676852
634	2-aminodocoSane-1,5,7,21-tetraol	C22H47NO4	-H	388.343	0	0	0	0
635	Genistein-7-O-(6''-malonyl)glucoside	C24H22O13	-H	517.099	517.101	4.6	8.53	57458
636	7,8-Dihydroxy-4'-methoxyisoflavone	C16H12O5	-H	283.061	283.061	-0.2	19.62	7115
637	Vitexilactone	C22H34O5	-H	377.233	377.227	-16.1	1.06	404
638	Gallacetophenone	C8H8O4	-H	167.035	167.04	28	6.99	1363
639	Licochalcone E	C21H22O4	-H	337.145	337.145	0.7	20.97	20029
640	Butein	C15H12O5	-H	271.061	271.061	0.9	14.52	14532
641	Soyasaponin βb'	C42H68O14	-H	795.454	795.451	-3.5	20.81	606
642	2-O-Galloyl-D-glucose	C13H16O10	-H	331.067	331.067	0.2	2.27	441
643	Daidzein-7-O-Glucoside-4'-O-Apioside*	C26H28O13	-H	547.146	547.152	11.8	1.07	1213
644	Afrormosin-7-O-(6''-malonyl)glucoside	C26H26O13	-H	545.13	545.119	-20	9.43	342
645	1,5-Anhydro-D-glucitol	C6H12O5	-H	163.061	163.051	-62.1	20.83	353
646	2'-Deoxycytidine	C9H13N3O4	-H	226.083	226.083	-1.2	0.96	336
647	L-Valyl-L-Leucine	C11H22N2O3	-H	229.156	229.145	-48.7	11.37	391
648	L-Alanyl-L-leucine	C9H18N2O3	-H	201.124	201.115	-48.6	7.4	324
649	Dihydroxybenzoyl xyloside	C12H14O8	-H	285.062	285.062	0.9	4.21	39864
650	Blumenol C malonyl Glucoside	C22H34O10	-H	457.208	457.187	-46.3	20.14	220
651	Gly-Gly-Phe	C13H17N3O4	-H	278.115	278.104	-37.2	3.01	786
652	14-Amino-15-hydroxy-11-methylpentadecanoic acid	C16H33NO3	-H	286.239	0	0	0	0
653	Butesuperin A	C26H22O8	-H	461.124	460.134	-2147.9	10.22	8754
654	4-Methoxycinnamic acid	C10H10O3	-H	177.056	177.053	-14.5	33.74	1155
655	4-Hydroxybenzoyltartaric acid	C11H10O8	-H	269.03	269.046	57.9	14.53	1741
656	Harpagide	C15H24O10	-H	363.13	363.122	-21.4	20.84	951
657	Ribosyladenosine	C15H21N5O8	-H	398.132	398.124	-19.1	26.58	551
658	Quercetin-3,3'-dimethyl ether	C17H14O7	-H	329.067	329.067	-0.5	8.39	203
659	L-Asparagine	C4H8N2O3	-H	131.046	131.048	13.2	0.95	89061
660	Nor-rubrofuSarin-6-O-β–D-glucopyranoside	C20H20O10	-H	419.098	419.099	0.8	4.6	8645
661	Ferulic β-glucoside	C16H20O9	-H	355.103	355.11	17.6	20.86	26022
662	Medicagenic acid-3-O-glucuronide-28-O-xylosyl(1,4)-rhamnosyl(1,2)-arabinoside	C52H80O24	-H	1087.5	1086.46	-955.5	18.03	793
663	Luteolin-7-O-glucoside (Cynaroside)	C21H20O11	-H	447.093	447.084	-21	18.86	314
664	Genistein	C15H10O5	-H	269.046	269.046	0.7	14.52	13214
665	L-Methionine	C5H11NO2S	-H	148.044	148.042	-15.4	8.89	515
666	Lespeflorin G11	C25H26O5	-H	405.171	405.171	0.3	25.06	42809
667	6'-O-Glucosylaucubin	C21H32O14	-H	507.172	507.178	12.2	23.34	2545
668	Sedoheptulose	C7H14O7	-H	209.067	209.047	-95.1	4.6	26051
669	9,12,13-Trihydroxy-10,15-octadecadienoic acid	C18H32O5	-H	327.218	327.218	0.8	17.97	1019
670	7-methoxycoumarin(ISO1)	C10H8O3	-H	175.04	175.049	48.7	1.32	297
671	LysoPE 16:1(2n isomer)	C21H42NO7P	-H	450.263	451.081	1817.5	20.81	202
672	Nothofagin	C21H24O10	-H	435.13	435.122	-18.5	20.97	2747
673	2'-Deoxyinosine-5'-monophosphate	C10H13N4O7P	-H	331.045	331.045	0.7	1.09	202
674	Licoflavonol	C20H18O6	-H	353.103	353.104	1.5	20.86	790391
675	Licoricidin	C26H32O5	-H	423.218	423.217	-1.9	23.53	128593
676	Kushenol L	C25H28O7	-H	439.176	439.177	0.7	20.25	5308
677	N-(4-oxopentyl)-acetamide	C7H13NO2	-H	142.087	142.089	11.7	1.82	942
678	dalbergin	C16H12O4	-H	267.066	267.067	1.4	13.54	74960
679	5-O-Methyllatifolin	C18H20O4	-H	299.129	299.13	2.2	12.61	253
680	2-(Formylamino)benzoic acid	C8H7NO3	-H	164.035	164.037	12.3	4.72	134
681	Pyroglutamic acid	C5H7NO3	-H	128.035	128.037	14.1	1.83	2517
682	α-Amyrenone	C30H48O	-H	423.363	423.372	20.5	23.53	712
683	N-Acetyl-D-mannosamine	C8H15NO6	-H	220.083	220.081	-8.3	18.07	166
684	Licoisoflavanone	C20H18O6	-H	353.103	353.104	1.5	20.86	790391
685	3-Hydroxy-palmitic acid methyl ester	C17H34O3	-H	285.244	285.246	7.7	11.94	116
686	3,23-Dihydroxylup-20(29)-en-28-oic acid (23-Hydroxybetulinic acid)	C30H48O4	-H	471.348	471.347	-1.3	22.76	342
687	6''-O-Acetylglycitin	C24H24O11	-H	487.125	487.126	2.5	12.16	1085
688	2,4,4'-trihydroxychalcone	C15H12O4	-H	255.066	255.067	2.2	12.17	62368
689	8-Methoxy acetyl ononin	C25H26O11	-H	501.14	501.134	-13.4	26.64	3178
690	2-Amino-3-methoxybenzoic acid	C8H9NO3	-H	166.051	166.06	55.1	4.6	31086
691	6-O-Acetylarbutin	C14H18O8	-H	313.093	313.072	-67	20.08	686
692	Gancaonin N	C21H20O6	-H	367.119	367.119	0.6	19.99	529738
693	Phe-Ala-Asn-Lys	C22H34N6O6	-H	477.247	477.254	16	19.35	318
694	N-benzylformamide	C8H9NO	-H	134.061	134.067	45.4	1.29	106
695	LysoPE 15:0*	C20H42NO7P	-H	438.263	437.234	-2346.7	26.17	2097
696	3-Methyl-2-Oxobutanoic acid	C5H8O3	-H	115.04	115.042	20.6	1.06	1011
697	Scopoletin (7-Hydroxy-6-methoxycoumarin)	C10H8O4	-H	191.035	191.021	-73.5	1.79	47514
698	Dihydroferuloylputrescine	C14H22N2O3	-H	265.156	265.149	-26.9	24.03	7128
699	Apigenin-7-O-glucoside(Cosmosiin)	C21H20O10	-H	431.098	431.098	-0.2	8.36	4852
700	Eucommiol	C9H16O4	-H	187.098	187.098	4	10.47	5766
701	γ-Aminobutyric acid	C4H9NO2	-H	102.056	102.058	15	0.98	1602
702	L-Homomethionine	C6H13NO2S	-H	162.059	162.053	-37.7	1.04	225
703	Apigenin-7-O-(2''-glucurosyl)glucuronide	C27H26O17	-H	621.11	621.098	-19.6	12.52	465
704	1-Octadecanol	C18H38O	-H	269.285	0	0	31.07	10
705	7-Methoxy-5-Prenyloxycoumarin	C15H16O4	-H	259.098	259.093	-17.8	2.05	213
706	L-Ornithine	C5H12N2O2	-H	131.083	131.083	0.8	0.93	4709
707	Nootkatone	C15H22O	-H	217.16	216.928	-1066.8	8.84	89
708	Isoliquiritin	C21H22O9	-H	417.119	417.119	0.4	8.52	532107
709	Chrysoeriol-5,7-di-O-glucoside	C28H32O16	-H	623.162	623.157	-6.9	19.67	323
710	2,6-Dimethoxybenzaldehyde	C9H10O3	-H	165.056	165.057	8.7	4.6	426197
711	6,7-Dihydroxyflavone	C15H10O4	-H	253.051	253.051	0.9	11.32	8351
712	D-Arabinono-1,4-lactone	C5H8O5	-H	147.03	147.031	8.7	1.79	1518
713	N-Monomethyl-L-arginine	C7H16N4O2	-H	187.12	187.099	-114	10.47	740
714	2,3-Dihydroxy-5(6),12(13)-diene-ursolic acid*	C30H46O4	-H	469.332	469.332	0.1	18.21	3527
715	Isoformononetin	C16H12O4	-H	267.066	267.067	1.4	13.54	74960
716	N-Feruloylserotonin	C20H20N2O4	-H	351.135	351.125	-27.6	20.76	17820
717	N-Acetylputrescine	C6H14N2O	-H	129.103	129.1	-22.6	16.75	64
718	licorice-saponin Q2*	C42H62O17	-H	837.391	837.396	5.1	17.41	496348
719	6-C-MethylKaempferol-3-glucoside	C22H22O11	-H	461.109	461.109	-0.4	7.13	658
720	Nicotinamide	C6H6N2O	-H	121.041	121.032	-75.3	9.24	1972
721	Dihydroxyacetone phosphate	C3H7O6P	-H	168.991	168.985	-34.5	1.05	202
722	NG,NG-Dimethyl-L-arginine*	C8H18N4O2	-H	201.136	201.115	-104.5	7.4	52
723	Lespeflorin B2	C25H28O5	-H	407.186	407.187	1.2	23.73	260599
724	Daidzein-7-O-(2''-benzoyl)rhamnoside	C28H24O9	-H	503.135	503.12	-29.5	10.22	151643
725	1-O-Caffeoyl-β-D-xylose	C14H16O8	-H	311.077	311.093	51.5	7.4	268
726	Apigenin-6-C-xyloside-8-C-arabinoside	C25H26O13	-H	533.13	533.132	3.3	8.31	1890
727	LysoPE 15:0(2n isomer)*	C20H42NO7P	-H	438.263	437.234	-2346.7	26.17	2097
728	N'-p-Coumaroylagmatine-glucoside	C20H30O7N4	-H	437.204	437.199	-12.7	26.37	12760
729	2-α-Linolenoyl-glycerol-1-O-glucoside*	C27H46O9	-H	513.307	513.308	2.9	26.62	177
730	Quercetin-7-O-glucoside*	C21H20O12	-H	463.088	463.081	-15.7	21.22	3455
731	4-Hydroxyacetophenone	C8H8O2	-H	135.045	135.046	9.6	3.41	944
732	Salicylic acid-2-O-glucoside	C13H16O8	-H	299.077	299.077	-0.3	4.83	4104
733	Luteolin-3'-O-glucoside	C21H20O11	-H	447.093	447.084	-21	18.86	314
734	Uridine-5'-diphosphoglucuronic acid	C15H22N2O18P2	-H	579.027	579.024	-5.7	1.18	440
735	7,3',4'-Trihydroxyflavone	C15H10O5	-H	269.046	269.046	0.7	14.52	13214
736	Dendrocrepine*	C33H44N2O3	-H	515.328	515.337	18	18.24	1586
737	Tyrosylleucine	C15H22N2O4	-H	293.151	293.1	-173.8	0.97	817
738	Hydrangeifolin I	C19H28O10	-H	415.161	414.848	-754.8	23.34	1263
739	3-(Beta-D-Glucopyranosyloxy)-5-Hydroxyhexanoic Acid Methyl Ester	C13H24O9	-H	323.135	323.13	-15.4	20.1	14657
740	Rutinose	C12H22O10	-H	325.114	325.109	-16	21.17	2464
741	N-Feruloyltyramine 4'-glucoside	C24H29NO9	-H	474.177	475.13	2010.1	1.03	4124
742	Quercetin-4'-O-glucoside (Spiraeoside)*	C21H20O12	-H	463.088	463.081	-15.7	21.22	3455
743	Apigenin; 4',5,7-Trihydroxyflavone	C15H10O5	-H	269.046	269.046	0.7	14.52	13214
744	2-Hydroxyisocaproic acid	C6H12O3	-H	131.071	131.049	-171.3	0.96	8208
745	Agmatine	C5H14N4	-H	129.115	0	0	30.32	26
746	Kanzonol J	C26H30O5	-H	421.202	421.202	-1.1	24.44	15973
747	LysoPE 18:2(2n isomer)*	C23H44NO7P	-H	476.278	476.279	0.8	23.55	11950
748	N-Acetyl-L-tyrosine	C11H13NO4	-H	222.077	222.072	-21.8	1.02	525
749	Ac-Yvad-cho	C23H32N4O8	-H	491.215	491.22	11.3	15.25	5726
750	Nor-rubrofuSarin-6-O-β–D-(6,-O-malonyl)glucopyranoside	C23H22O13	-H	505.099	504.124	-1930.7	10.24	541
751	Lys-Gln-Ser-Glu	C19H34N6O9	-H	489.231	489.228	-6.1	27.59	1828
752	Ellagic acid-4-O-glucoside	C20H16O13	-H	463.052	463.08	60.2	21.24	163
753	Pinoresinol-4,4'-O-di-O-glucoside	C32H42O16	-H	681.24	681.252	18	14.66	613
754	Schaftoside	C26H28O14	-H	563.141	563.141	0.7	7.25	61968
755	4-Aminosalicylic acid	C7H7NO3	-H	152.035	152.032	-25.1	1.11	202
756	Robustic acid	C22H20O6	-H	379.119	379.083	-94	1.05	1923
757	LysoPE 18:0	C23H48NO7P	-H	480.31	480.309	-1.1	26.76	1326
758	Naringenin (5,7,4'-Trihydroxyflavanone)*	C15H12O5	-H	271.061	271.061	0.9	14.52	14532
759	p-Coumaric acid methyl ester	C10H10O3	-H	177.056	177.053	-14.5	33.74	1155
760	cyclo-(Gly-Phe)	C11H12N2O2	-H	203.083	203.083	0.5	4.17	2240
761	Succinyladenosine	C14H17N5O8	-H	382.1	382.104	9	0.99	1568
762	LysoPC 15:1	C23H46NO7P	-H	478.294	478.294	-0.7	24.97	1833
763	AICA ribonucleotide	C9H15N4O8P	-H	337.055	337.048	-22.9	1	544
764	Dalbergin malonyl glucoside	C25H24O12	-H	515.12	515.097	-44.4	8.53	108273
765	LysoPC 17:1	C25H50NO7P	-H	506.325	506.32	-10.7	18.77	168
766	2,6-Di-tert-butylphenol	C14H22O	-H	205.16	0	0	25.45	28
767	Phenyl acetate	C8H8O2	-H	135.045	135.046	9.6	3.41	944
768	N-benzoyl-2-aminoethyl-β-D-glucopyranoside	C15H21NO7	-H	326.125	325.109	-3114.5	21.17	451
769	2-Hydroxyhexadecanoic acid	C16H32O3	-H	271.228	271.228	0.9	27.91	2842
770	Luteolin-7-O-(6''-malonyl)glucoside	C24H22O14	-H	533.094	533.096	5	10.28	6086
771	Limocitrin-7-O-glucoside	C23H24O13	-H	507.114	507.114	-1.4	8.53	2024
772	12-Oxo-phytodienoic acid	C18H28O3	-H	291.197	291.199	7.5	23.58	1319
773	3,5,7-Trihydroxyflavanone (Pinobanksin)	C15H12O5	-H	271.061	271.061	0.9	14.52	14532
774	p-Coumaroylputrescine	C13H18N2O2	-H	233.13	233.137	31.7	18.46	85
775	Phytic acid	C6H18O24P6	-H	658.854	657.761	-1659.3	0.89	47
776	Cis-10-Pentadecenoic Acid(C15:1)	C15H28O2	-H	239.202	239.202	0.2	27.79	376
777	Ser-Thr-Thr-Ala-Val	C19H35N5O9	-H	476.236	475.218	-2137.3	7.86	81
778	Coumestrol	C15H8O5	-H	267.03	267.031	4.7	14.63	1301
779	5-Acetonyl-6-glucosyl-7-hydroxy-2,6-methylchromone	C19H22O10	-H	409.114	409.108	-13.5	18.55	312
780	N-Acetyl-L-phenylalanine	C11H13NO3	-H	206.082	206.083	3	7.73	4006
781	Methanesulfonic acid	CH4O3S	-H	94.9808	0	0	0	0
782	24,30-Dihydroxy-12(13)-ene-lupeol	C30H48O3	-H	455.353	455.353	0.7	27.19	27299
783	1-(2,3-dihydroxypropoxy)-3-(((2-(dimethylamino)ethoxy)(hydroxy)phosphoryl)oxy)propan-2-yl palmitate	C26H54NO9P	-H	554.346	553.331	-1832	27.19	7356
784	Benzoylferuloyltartaric acid	C21H18O10	-H	429.083	429.075	-17.7	33.73	383
785	5-Ribofuranosylnicotinamide	C11H14N2O5	-H	253.083	253.086	11.4	11.17	374
786	4-Hydroxybenzoic acid 4-(6-O-sulfo)glucopyranoside	C13H16O11S	-H	379.034	379.034	-0.2	2.22	6038
787	Hydroxyferulic acid glucoside	C16H20O10	-H	371.098	371.098	-0.5	2.93	3566
788	N-Acetyl-5-hydroxytryptamine	C12H14N2O2	-H	217.098	217.088	-45.9	9.01	364
789	Nap-Met-OH	C23H22N2O6S	-H	453.113	453.101	-25	1.02	22977
790	2,3-Dihydroxyurs-12,18-dien-28-oic acid*	C30H46O4	-H	469.332	469.332	0.1	18.21	3527
791	Tababiphenyl C	C18H18O4	-H	297.113	297.114	1.6	14.41	244
792	Glucosyringic acid	C15H20O10	-H	359.098	359.099	1.1	3.66	1450
793	DL-2-hydroxystearic acid*	C18H36O3	-H	299.259	299.26	2.7	26.11	524
794	Butin-7-O-glucoside*	C21H22O10	-H	433.114	433.114	-0.4	10.28	40729
795	8-Geranyloxypsoralen	C21H22O4	-H	337.145	337.145	0.7	20.97	20029
796	Juglanoside D	C16H20O9	-H	355.103	355.11	17.6	20.86	26022
797	Thr-Met	C9H18N2O4S	-H	249.091	249.103	47	23.73	106
798	1-O-Feruloylquinic acid	C17H20O9	-H	367.103	367.119	42.2	19.99	96026
799	LysoPE 18:2*	C23H44NO7P	-H	476.278	476.279	0.8	23.55	11950
800	Methyl 3-aminopropanoate	C4H9NO2	-H	102.056	102.058	15	0.98	1602
801	5,7,3',4',5'-Pentahydroxydihydroflavone	C15H12O7	-H	303.051	303.056	15.1	0.94	457
802	3-[(1-Carboxyvinyl)oxy]benzoic acid	C10H8O5	-H	207.03	207.02	-46.2	1.09	344
803	N-(1-Deoxy-1-fructosyl)Glutamic acid	C11H19NO9	-H	308.099	308.099	0.5	1	3644
804	LysoPC 18:3*	C26H48NO7P	-H	516.31	516.308	-3	11.53	202
805	3',7-dihydroxy-4'-methoxyflavone	C16H12O5	-H	283.061	283.061	-0.2	19.62	7115
806	Caffeic aldehyde	C9H8O3	-H	163.04	163.04	1.3	3.41	435
807	Eriodictyol-7-O-(6''-acetyl)glucoside	C23H24O12	-H	491.12	491.12	1.4	8.34	720
808	dihydroverticillatine	C25H29NO5	-H	422.197	421.166	-2442.6	24.24	4164
809	3-O-p-Coumaroyloleanolic acid	C39H54O5	-H	601.39	601.391	1.9	29.7	1785
810	Hesperetin-5-O-glucoside	C22H24O11	-H	463.125	463.117	-17.1	19.06	1054
811	LysoPE 20:2(2n isomer)*	C25H48NO7P	-H	504.31	504.32	19.7	10.23	388
812	23-hydroxy-betulinic acid-GlcA-Glc	C42H66O14	-H	793.438	793.444	7.3	20.19	1182
813	9-Hydroxy-12-oxo-10(E),15(Z)-octadecadienoic acid	C18H30O4	-H	309.207	309.207	0.7	23.09	3346
814	Astrapterocarpan-3-O-malonyl glucoside	C26H28O13	-H	547.146	547.152	11.8	1.07	1213
815	Glu-Asp-Thr-Glu	C18H28N4O12	-H	491.163	491.162	-1.8	1.07	1512
816	1-O-Gentisoyl-β-D-glucoside	C13H16O9	-H	315.072	315.072	0.8	3.06	14636
817	Phe-Ala	C12H16N2O3	-H	235.109	235.099	-40.7	20.74	1676
818	Hesperetin	C16H14O6	-H	301.072	301.072	1	10.18	12832
819	Vanilloloside	C14H20O8	-H	315.109	315.073	-113.9	3.07	382
820	Odoratin 7-malonyl glucoside	C26H26O14	-H	561.125	560.111	-1807.5	5.3	665
821	L-Glutamic acid-O-glycoside	C11H19NO9	-H	308.099	308.099	0.5	1	3644
822	Phe-Leu-Tyr-Asp	C28H36N4O8	-H	555.246	555.247	1.3	20.12	112
823	Lysylasparagine	C10H20N4O4	-H	259.141	259.13	-43.7	3.65	113
824	Cmp-nana	C20H31N4O16P	-H	613.14	613.098	-68.1	13.54	17917
825	3,4-Dimethoxyphenyl acetic acid	C10H12O4	-H	195.066	195.052	-73.9	0.99	20617
826	2',4'-Dihydroxyacetophenone*	C8H8O3	-H	151.04	151.044	23.4	4.71	295
827	Leu-Thr	C10H20N2O4	-H	231.135	231.125	-43.7	8.83	115
828	4-Nitrophenol	C6H5NO3	-H	138.02	138.021	9.2	10.16	630
829	Glu-Asn-Gln-Glu	C19H30N6O11	-H	517.19	517.198	15	24.89	667
830	13S-Hydroperoxy-9Z,11E-octadecadienoic acid	C18H32O4	-H	311.223	311.223	1	20.41	8611
831	licorice-saponin J2	C42H64O16	-H	823.412	823.411	-1.7	18.22	179164
832	HoPhe-Phe-OH	C24H22N2O6	-H	433.141	433.133	-17.3	0.96	4553
833	N-Acetyl-D-galactosamine	C8H15NO6	-H	220.083	220.081	-8.3	18.07	166
834	Licoarylcoumarin	C21H20O6	-H	367.119	367.119	0.6	19.99	529738
835	Ser-Tyr-Asp-Glu	C21H28N4O11	-H	511.168	511.176	15	25.64	518
836	2,6-Dimethyl-7-octene-2,3,6-triol	C10H20O3	-H	187.134	187.139	29.2	10.46	329
837	LysoPE 16:0(2n isomer)*	C21H44NO7P	-H	452.278	452.278	0.1	24.43	16324
838	Guanosine	C10H13N5O5	-H	282.084	282.086	4.5	2.04	499
839	L-Glutamine-O-glycoside	C11H20N2O8	-H	307.115	307.115	0.5	0.99	2168
840	Caffeic acid 3-glucoside	C15H18O9	-H	341.088	341.109	61.8	1.07	17885
841	Isocitric Acid	C6H8O7	-H	191.02	191.021	4.1	1.79	171618
842	18-Demethylparaensidimerin C	C29H28N2O4	-H	467.198	467.178	-43	6.99	1822
843	D-Xylonic acid	C5H10O6	-H	165.04	165.041	4.4	1	9231
844	Gancaonin G	C21H20O5	-H	351.124	351.124	0.9	20.76	30833
845	Dihydrocharcone-4'-O-glucoside	C21H24O10	-H	435.13	435.122	-18.5	20.97	2747
846	Eturunagarone	C26H28O6	-H	435.181	435.182	1.6	24.03	2692
847	Pisiferic acid	C20H28O3	-H	315.197	315.198	4.9	33.66	90
848	Methyl neoabietate	C21H32O2	-H	315.233	314.906	-1036.4	15.32	184
849	Sinapoyl malate	C15H16O9	-H	339.072	339.078	16.2	1.15	380
850	D-Fructose	C6H12O6	-H	179.056	179.056	1.3	1.01	10334
851	10-Undecenoic acid	C11H20O2	-H	183.139	183.141	8.2	16.42	639
852	D-Arabitol	C5H12O5	-H	151.061	0	0	5.96	50
853	Aracarpene 2*	C16H12O6	-H	299.056	299.056	0.7	12.63	20220
854	Ricinoleic acid	C18H34O3	-H	297.244	297.235	-28.9	23.93	940
855	Genipin	C11H14O5	-H	225.077	225.041	-158.6	3.4	683
856	Tatarine	C15H20N2O6	-H	323.125	323.129	12.6	20.1	15438
857	Nepetin-7-O-glucoside(Nepitrin)	C22H22O12	-H	477.104	477.107	7.4	8.93	357
858	Liquiritigenin-7,4'-O-diglucoside	C27H32O14	-H	579.172	579.172	-0.5	5.78	9831
859	Hispidulin-8-C-glucoside	C22H22O11	-H	461.109	461.109	-0.4	7.13	658
860	Arginine methyl ester	C7H16N4O2	-H	187.12	187.099	-114	10.47	740
861	Eurycarpin A	C20H18O5	-H	337.108	337.109	1.2	21.22	71736
862	Leu-HoPhe-OH	C21H24N2O6	-H	399.156	399.148	-21.4	20.08	671
863	1-Feruloyl-sn-glycerol*	C13H16O6	-H	267.087	267.067	-76.7	13.53	7417
864	Paratocarpin B	C25H26O4	-H	389.176	389.176	0.3	24.07	2589
865	2-Keto-3-deoxygluconate	C6H10O6	-H	177.04	177.042	11.2	33.72	1697
866	Isonicotinic acid	C6H5NO2	-H	122.025	122.027	17.5	18.23	404
867	Benzoylmalic acid	C11H10O6	-H	237.04	237.041	2.3	9.24	4832
868	2-Hydroxy-2,3-dihydrogenistein	C15H12O6	-H	287.056	287.056	-0.4	11.09	3552
869	5'-Glucosyloxyjasmanic acid	C18H28O9	-H	387.166	387.115	-133.2	1.06	5712
870	Pinocembrin-7-O-(2''-O-arabinosyl)glucoside	C26H30O13	-H	549.161	549.162	0.9	8.51	362622
871	Nepetin (5,7,3',4'-Tetrahydroxy-6-methoxyflavone)	C16H12O7	-H	315.051	315.051	0.3	9.24	459
872	Gallic acid	C7H6O5	-H	169.014	169.015	6.6	2.19	145
873	glyyunnansapogenin H-GlcA	C36H54O10	-H	645.364	645.364	-0.8	18.22	4266
874	3-Hydroxy-29(or30)-al-olean-12-en-28-oic acid	C30H46O4	-H	469.332	469.332	0.1	18.21	3527
875	5,7-Dihydroxy-4-methoxyflavone-3-O-xylose-(1-6)-glucose	C27H30O15	-H	593.151	593.152	1.9	6.37	31659
876	Secoisolariciresinol 4-O-glucoside	C26H36O11	-H	523.218	523.224	10	14.14	2221
877	8-Prenylkaempferol	C20H18O6	-H	353.103	353.104	1.5	20.86	790391
878	3'-Methoxydaidzin-4'-O-glucoside	C28H32O15	-H	607.167	607.166	-0.9	11.6	3370
879	Salicylic acid	C7H6O3	-H	137.024	137.025	6.4	9.77	1804
880	Fleminone	C26H28O6	-H	435.181	435.182	1.6	24.03	2692
881	Kuraridinol	C26H32O7	-H	455.208	455.209	2.3	22.6	303
882	Luteolin-6-C-(5''-glucuronyl)xyloside	C26H26O16	-H	593.115	593.116	2.2	13.13	378
883	Met-Abu-OH	C14H18N2O6S	-H	341.081	341.109	80.7	1.08	2770
884	5,6,7,4'-Tetramethoxyflavone	C19H18O6	-H	341.103	341.109	16.8	1.07	595108
885	3,4-Dimethoxycinnamic acid	C11H12O4	-H	207.066	207.063	-14.8	1.14	538
886	2-AminoicoSane-1,5,7,19-tetraol	C20H43NO4	-H	360.312	0	0	0	0
887	N-Carbamoyl-L-aspartate	C10H16N4O10	-H	351.079	351.088	24.3	22.32	486753
888	Inosine	C10H12N4O5	-H	267.073	267.067	-24.6	13.54	69425
889	Monohydroxy-trimethoxyflavone-O-(6''-malonyl)glucoside	C27H28O14	-H	575.141	575.142	2.8	9.81	2618
890	Ile-Ser	C9H18N2O4	-H	217.119	217.11	-41.6	9.02	515
891	6,7-Dimethoxy-4-chromanone	C11H12O4	-H	207.066	207.063	-14.8	1.14	538
892	Hydroxy ricinoleic acid	C18H34O4	-H	313.238	313.237	-3.4	20.95	674
893	Sinapinaldehyde	C11H12O4	-H	207.066	207.063	-14.8	1.14	538
894	Laricitrin 3-galactoside	C22H22O13	-H	493.099	493.099	0.1	5.84	312
895	Fraxetin-8-O-glucoside (Fraxin)	C16H18O10	-H	369.083	369.098	41.4	20.23	5843
896	Homoarginine	C7H16N4O2	-H	187.12	187.099	-114	10.47	740
897	L-Citrulline	C6H13N3O3	-H	174.088	174.089	4.3	0.98	70
898	13-methylmyristic acid	C15H30O2	-H	241.217	241.218	3.7	29.21	107
899	Isobavachin	C20H20O4	-H	323.129	323.129	1	20.1	15757
900	Apigenin-6-C-glucoside (Isovitexin)*	C21H20O10	-H	431.098	431.098	-0.2	8.36	4852
901	Genistein-7-O-Glucoside (Genistin)	C21H20O10	-H	431.098	431.098	-0.2	8.36	4852
902	Nodakenin	C20H24O9	-H	407.135	407.186	125.5	23.35	562
903	Crotonoside; 2-Hydroxyadenosine	C10H13N5O5	-H	282.084	282.086	4.5	2.04	499
904	soyasapogenol B-GlcA-GlcA	C42H66O15	-H	809.433	809.428	-6.3	20.06	15186
905	Dehydrosoyasaponin A glucuronic acid glucoside(iso-06)	C42H66O15	-H	809.433	809.428	-6.3	20.06	15186
906	LysoPE 20:3*	C25H46NO7P	-H	502.294	502.285	-17.2	22.48	80
907	LysoPE 20:3(2n isomer)*	C25H46NO7P	-H	502.294	502.285	-17.2	22.48	80
908	Olean-12-en-3-one (β-Amyrone)	C30H48O	-H	423.363	423.372	20.5	23.53	712
909	Psoralidin	C20H16O5	-H	335.092	335.093	0.8	22.85	139755
910	Maltotriose	C18H32O16	-H	503.162	503.162	0.4	1.06	10518
911	1-α-Linolenoyl-glycerol-3-O-glucoside*	C27H46O9	-H	513.307	513.308	2.9	26.62	177
912	Coniferyl alcohol	C10H12O3	-H	179.071	179.057	-80.1	1.01	2935
913	Fraxetin-7,8-di-O-glucoside	C22H28O15	-H	531.136	531.129	-13	12.67	5560
914	palmitic amide	C16H33NO	-H	254.249	254.258	35.7	8.49	202
915	12,13-DHOME; (9Z)-12,13-Dihydroxyoctadec-9-enoic acid	C18H34O4	-H	313.238	313.237	-3.4	20.95	674
916	3-O-Feruloylquinic acid	C17H20O9	-H	367.103	367.119	42.2	19.99	96026
917	Phloretin-2'-O-glucoside (Phlorizin)	C21H24O10	-H	435.13	435.122	-18.5	20.97	2747
918	Swertiajaponin	C22H22O11	-H	461.109	461.109	-0.4	7.13	658
919	Apigenin-7-O-(6''-p-Coumaryl)glucoside	C30H26O12	-H	577.135	577.157	37.7	8.27	8922
920	L-Histidine	C6H9N3O2	-H	154.062	154.063	8.4	0.92	17073
921	4-MethoxycinnaMaldehyde	C10H10O2	-H	161.061	161.07	58.8	1.01	1535
922	Chrysoeriol-7-O-glucoside	C22H22O11	-H	461.109	461.109	-0.4	7.13	658
923	5,2'-Dihydroxy-7,8-dimethoxyflavone glycoside*	C23H24O11	-H	475.125	475.13	11.1	1.08	66158
924	Oleamide (9-Octadecenamide)	C18H35NO	-H	280.265	279.234	-3678	28.98	995
925	yunganogenin C-GlcA-Glc-Rha-Rha	C54H88O22	-H	1087.57	1087.54	-25.5	15.9	785
926	Methyl 4-hydroxybenzoate	C8H8O3	-H	151.04	151.044	23.4	4.71	295
927	2',4'-dihydroxy-4-methoxydihydrochalcone	C16H16O4	-H	271.098	271.098	0.8	17.26	11183
928	Indole	C8H7N	-H	116.051	116.046	-39.7	1.25	116
929	Asp-Tyr	C13H16N2O6	-H	295.094	295.103	32.5	0.97	2155
930	Licoflavone A	C20H18O4	-H	321.113	321.114	0.9	20.2	57586
931	Azelaic acid	C9H16O4	-H	187.098	187.098	4	10.47	5766
932	Calceolarioside E*	C28H34O15	-H	609.182	609.188	9.1	1.05	11432
933	coumarin(ISO1)	C9H6O2	-H	145.03	145.019	-69	30.24	83
934	Protocatechuic Acid Methyl Ester	C8H8O4	-H	167.035	167.04	28	6.99	1363
935	1,3-O-Dicaffeoylquinic Acid (Cynarin)	C25H24O12	-H	515.12	515.097	-44.4	8.53	108273
936	Violanthin	C27H30O14	-H	577.156	577.157	1.1	8.27	96744
937	Apigenin glucosyl malonyl glucoside	C30H32O18	-H	679.152	679.155	5.5	5.77	37086
938	Genistein glucosyl malonyl glucoside	C30H32O18	-H	679.152	679.155	5.5	5.77	37086
939	Phylloquinone (Vitamin K1)	C31H46O2	-H	449.342	450.263	2048.5	29.25	51
940	Daidzein-7-O-apiosyl(1→6)glucoside*	C26H28O13	-H	547.146	547.152	11.8	1.07	1213
941	Glycitein	C16H12O5	-H	283.061	283.061	-0.2	19.62	7115
942	DL-Glyceric Acid	C3H6O4	-H	105.019	105.023	34.2	1.05	808
943	Malonyl roseoside	C22H32O11	-H	471.187	471.186	-2	7.97	533
944	Dihydrokaempferol-3-O-glucoside	C21H22O11	-H	449.109	449.101	-17.3	20.77	6863
945	Lariciresinol-4'-O-glucoside	C26H34O11	-H	521.203	521.195	-14.1	23.52	8469
946	Vestitol	C16H16O4	-H	271.098	271.098	0.8	17.26	11183
947	1-Oleoyl-Sn-Glycerol	C21H40O4	-H	355.285	355.291	16	20.24	359
948	3-O-Galloyl-D-glucose*	C13H16O10	-H	331.067	331.067	0.2	2.27	441
949	Methyl dioxindole-3-acetate	C11H11NO4	-H	220.062	220.055	-30.7	1.03	435
950	Sinapoyltartaric acid	C15H16O10	-H	355.067	355.081	38.7	8.47	965
951	Tyr-Ala-Thr-Asp	C20H28N4O9	-H	467.178	467.178	-1.8	6.99	12808
952	23-Hydroxy-3-oxoolean-12-en-28-oic acid (Hederagonic acid)	C30H46O4	-H	469.332	469.332	0.1	18.21	3527
953	Soyasaponin B glucuronic acid arabinose rhamnoside	C47H76O17	-H	911.501	911.509	8.3	19.59	837
954	Ala-Tyr-Ile-Asp	C22H32N4O8	-H	479.215	479.212	-5.7	14.32	573
955	Biotin	C10H16N2O3S	-H	243.081	243.062	-76	1.85	340
956	Gancaonin D	C21H20O7	-H	383.114	383.114	-0.2	16.28	4074
957	2-Propylsuccinic acid*	C7H12O4	-H	159.066	159.067	2.7	9.13	311
958	β-Pseudouridine	C9H12N2O6	-H	243.062	243.062	0.6	1.86	1731
959	9,10,11-Trihydroxy-12-octadecenoic acid	C18H34O5	-H	329.233	329.234	1.1	17.05	6528
960	D-Fructose 6-Phosphate*	C6H13O9P	-H	259.022	259.023	1.4	0.99	7521
961	Lespeflorin A4	C21H20O6	-H	367.119	367.119	0.6	19.99	529738
962	Hydroxygenkwanin	C16H12O6	-H	299.056	299.056	0.7	12.63	20220
963	Hydroxypyruvic acid	C3H4O4	-H	103.004	103.005	9.7	1.13	1416
964	L-Leucyl-L-phenylalanine	C15H22N2O3	-H	277.156	277.147	-33.3	22.98	99
965	6-O-Caffeoylarbutin	C21H22O10	-H	433.114	433.114	-0.4	10.28	40729
966	O-Phosphorylethanolamine	C2H8NO4P	-H	140.012	0	0	28.85	36
967	Ile-gly	C8H16N2O3	-H	187.109	187.099	-53.8	10.47	3917
968	TyrMe-Met-OH	C21H24N2O7S	-H	447.123	447.13	15.4	1.07	2777
969	Octadec-8-enamide	C18H35NO	-H	280.265	279.234	-3678	28.98	995
970	Mirificin	C26H28O13	-H	547.146	547.152	11.8	1.07	1213
971	Xanthosine	C10H12N4O6	-H	283.068	283.062	-23.1	19.62	6715
972	1-Hydroxypinoresinol-1-O-Glucoside	C26H32O12	-H	535.182	535.187	8.7	1.05	1078
973	glyuralsaponin F	C48H74O20	-H	969.47	969.475	4.7	12.38	64453
974	Comolactones A	C9H14O3	-H	169.087	169.087	-2.2	16.53	280
975	2-Piperidone	C5H9NO	-H	98.0611	0	0	0	0
976	Isorhamnetin-3-O-(6''-malonyl)glucoside-7-O-glucoside	C31H34O20	-H	725.157	725.151	-8.2	24.57	607
977	Daidzein	C15H10O4	-H	253.051	253.051	0.9	11.32	8351
978	Quercetin-3,7-Di-O-glucoside	C27H30O17	-H	625.141	624.803	-540	10.21	828
979	N-Acetyl-L-Aspartic Acid	C6H9NO5	-H	174.041	174.035	-32.7	1.02	202
980	3-Prenyl-4-O-glucosyloxy-4-hydroxybenzoic acid	C18H24O8	-H	367.14	367.119	-55.5	19.99	55960
981	Doitungbiphenyl A	C18H20O4	-H	299.129	299.13	2.2	12.61	253
982	Phosphoenolpyruvate	C3H5O6P	-H	166.975	166.969	-36	4.62	160
983	Syringaresinol-4'-O-glucoside; Acanthoside B	C28H36O13	-H	579.208	579.172	-62.5	5.77	786
984	Vnilloylcaffeoyltartaric acid	C21H18O12	-H	461.073	461.064	-18.4	23.15	322
985	8-Hydroxy-α-conidendrin	C20H20O7	-H	371.114	371.114	0	20.7	1898
986	D-Erythrose-4-phosphate	C4H9O7P	-H	199.001	199.004	11.8	33.66	269
987	Propyl gallate	C10H12O5	-H	211.061	211.051	-46.4	4.6	2901
988	4-Hydroxy-L-Isoleucine	C6H13NO3	-H	146.082	146.047	-238.8	0.98	342
989	L-Fucitol	C6H14O5	-H	165.077	165.058	-116.3	4.6	42827
990	Erigeside B	C12H22O6	-H	261.134	261.136	5.1	9.84	1013
991	Isolicoflavonol	C20H18O6	-H	353.103	353.104	1.5	20.86	790391
992	Urs-12-en-3,11-dione (11-Keto-α-amyrenone)	C30H46O2	-H	437.342	437.234	-248.1	26.17	318
993	Engeletin	C21H22O10	-H	433.114	433.114	-0.4	10.28	40729
994	Cis-Aconitic acid	C6H6O6	-H	173.009	173.01	4.5	1.79	3451
995	2-(2,3-dihydroxypropoxy)-3-(((2-(dimethylamino)ethoxy)(hydroxy)phosphoryl)oxy)propyl palmitate	C26H54NO9P	-H	554.346	553.331	-1832	27.19	7356
996	6,8-Diprenylnaringenin; Lonchocarpol A	C25H28O5	-H	407.186	407.187	1.2	23.73	260599
997	3,4-Dihydroxybenzoic acid (Protocatechuic acid)*	C7H6O4	-H	153.019	153.021	8.6	5.54	585
998	2,3-Dihydroxybenzoic Acid*	C7H6O4	-H	153.019	153.021	8.6	5.54	585
999	Demethylalangiside	C24H29NO10	-H	490.172	490.172	0.6	22.92	4457
1000	Dimethyl phthalate	C10H10O4	-H	193.051	193.036	-76.6	1	2649
1001	Phe-Thr-Arg-Lys	C25H42N8O6	-H	549.315	549.306	-17.8	7.82	724
1002	Quercetin 3-(2-glucosylrhamnoside)	C27H30O16	-H	609.146	609.149	4.1	10	786
1003	Uridine 5'-diphosphate	C9H14N2O12P2	-H	402.995	402.994	-1.2	1.74	604
1004	Betaine	C5H11NO2	-H	116.072	116.072	-0.9	1.1	404
1005	7,3'-Dihydroxyflavone	C15H10O4	-H	253.051	253.051	0.9	11.32	8351
1006	nordalbergin	C15H10O4	-H	253.051	253.051	0.9	11.32	8351
1007	Dihydroferulic Acid	C10H12O4	-H	195.066	195.052	-73.9	0.99	20617
1008	Docosa-4,10,13,16-tetraenoic acid	C22H36O2	-H	331.264	0	0	32.42	12
1009	Dihydrocalyx saponin glucuronic acid glucose rhamnoside	C48H78O20	-H	973.501	973.498	-3.9	14.46	974
1010	Glabrene	C20H18O4	-H	321.113	321.114	0.9	20.2	57586
1011	HoPhe-HoPhe-OH	C25H24N2O6	-H	447.156	447.136	-45.3	1.07	680
1012	Homogentisic acid	C8H8O4	-H	167.035	167.04	28	6.99	1363
1013	Apigenin-5-O-glucoside	C21H20O10	-H	431.098	431.098	-0.2	8.36	4852
1014	6''-O-Malonylgenistin	C24H22O13	-H	517.099	517.101	4.6	8.53	57458
1015	Neobavaisoflavone	C20H18O4	-H	321.113	321.114	0.9	20.2	57586
1016	L-Valyl-L-Phenylalanine	C14H20N2O3	-H	263.14	263.132	-29.6	12.5	120
1017	6-C-Glucosyl-2-Hydroxynaringenin	C21H22O11	-H	449.109	449.101	-17.3	20.77	6863
1018	Vitexin-2''-O-glucoside	C27H30O15	-H	593.151	593.152	1.9	6.37	31659
1019	Dambonitol	C8H16O6	-H	207.087	207.086	-6.1	7.72	569
1020	D-Maltose	C12H22O11	-H	341.109	341.109	0.4	1.07	692285
1021	Chrysoeriol-5-O-glucoside	C22H22O11	-H	461.109	461.109	-0.4	7.13	658
1022	Aquilegiolide	C8H8O3	-H	151.04	151.044	23.4	4.71	295
1023	Chrysin-6-C-arabinoside-8-C-glucoside	C26H28O13	-H	547.146	547.152	11.8	1.07	1213
1024	Cassiaside	C20H20O10	-H	419.098	419.099	0.8	4.6	8645
1025	13-Hydroperoxy-9Z,11E-octadecadienoic acid	C18H32O4	-H	311.223	311.223	1	20.41	8611
1026	Soyasaponin Bd	C48H76O19	-H	955.491	955.494	3.8	19.14	28225
1027	Phenyl-beta-D-glucoside	C12H16O6	-H	255.087	255.067	-78.8	12.17	5521
1028	2-hydroxynaringenin	C15H12O6	-H	287.056	287.056	-0.4	11.09	3552
1029	3-Oxolup-20(29)-en-28-oic acid (Betulonic acid)	C30H46O3	-H	453.337	453.338	0.3	28.62	576
1030	Luteolin (5,7,3',4'-Tetrahydroxyflavone)	C15H10O6	-H	285.04	285.041	1.4	14.96	12694
1031	4-O-β-D-glucopyranosylferulic acid	C16H20O9	-H	355.103	355.11	17.6	20.86	26022
1032	Uridine	C9H12N2O6	-H	243.062	243.062	0.6	1.86	1731
1033	Sumaresinol	C30H48O4	-H	471.348	471.347	-1.3	22.76	342
1034	Oxyallobetulin	C30H48O3	-H	455.353	455.353	0.7	27.19	27299
1035	6-Hydroxyluteolin 5-glucoside	C21H20O12	-H	463.088	463.081	-15.7	21.22	3455
1036	L-Homocitrulline	C7H15N3O3	-H	188.104	188.102	-12.7	10.48	678
1037	glyuralsaponin A	C50H74O23	-H	1041.45	1041.46	4.9	13.87	23891
1038	Inosine 5'-monophosphate	C10H13N4O8P	-H	347.04	347.047	19.4	16.91	91
1039	Gancaonin R	C24H30O4	-H	381.207	381.135	-189.3	21.13	765
1040	L-Citramalic acid	C5H8O5	-H	147.03	147.031	8.7	1.79	1518
1041	3,24-Dihydroxyolean-12-en-22-one (Soyasapogenol E)	C30H48O3	-H	455.353	455.353	0.7	27.19	27299
1042	Trans-4-Hydroxy-L-proline	C5H9NO3	-H	130.051	130.054	20.9	13.13	404
1043	HoPhe-Asp-OH	C19H18N2O8	-H	401.099	401.089	-25.7	16.67	1398
1044	Quercetin-3-O-glucoside (Isoquercitrin)	C21H20O12	-H	463.088	463.081	-15.7	21.22	3455
1045	D-Panthenol	C9H19NO4	-H	204.124	204.141	80.7	3.89	44
1046	S-Adenosylmethionine	C15H23N6O5S	-H	398.138	398.125	-32.3	26.57	280
1047	Lys-Trp	C17H24N4O3	-H	331.178	331.182	14.7	19.53	242
1048	LysoPE 15:1	C20H40NO7P	-H	436.247	436.256	20.8	30.58	641
1049	Eriodictyol (5,7,3',4'-Tetrahydroxyflavanone)	C15H12O6	-H	287.056	287.056	-0.4	11.09	3552
1050	2,6-dimethoxy-hydroquinone-4-O-β-D-glucopyranoside	C14H20O9	-H	331.103	331.097	-19.2	3.9	671
1051	phanginin A	C21H28O5	-H	359.186	359.191	13.9	19.7	328
1052	D-Trehalose	C12H22O11	-H	341.109	341.109	0.4	1.07	692285
1053	13(s)-hydroperoxy-(9z,11e,15z)-octadecatrienoic acid	C18H30O4	-H	309.207	309.207	0.7	23.09	3346
1054	Naringenin-4'-O-glucoside*	C21H22O10	-H	433.114	433.114	-0.4	10.28	40729
1055	2-Aminotetradecane-1,4-diol	C14H31NO2	-H	244.228	0	0	0	0
1056	5'-Deoxy-5'-(methylthio)adenosine	C11H15N5O3S	-H	296.082	296.079	-11	4.65	138
1057	macedonoside A	C42H66O15	-H	809.433	809.428	-6.3	20.06	15186
1058	Demethylsoyasaponin I glucuronic acid rhamnose glucose rhamnoside	C53H84O23	-H	1087.53	1087.54	3	15.91	2464
1059	Sinapoylsinapoyltartaric acid	C26H26O14	-H	561.125	560.111	-1807.5	5.3	665
1060	Asn-Tyr-Arg-Asp	C23H34N8O9	-H	565.238	565.249	20	6.92	349
1061	Catalposide	C22H26O12	-H	481.135	481.128	-15.3	21.67	2380
1062	3',5,5',7-Tetrahydroxyflavanone-7-O-glucoside	C21H22O11	-H	449.109	449.101	-17.3	20.77	6863
1063	Dihydroxyglycyrrhetinic acid	C42H62O18	-H	853.386	853.39	4.7	14.81	84915
1064	Trimethyllysine	C9H20N2O2	-H	187.145	187.098	-250.4	10.45	174
1065	Cryptochlorogenic acid (4-O-Caffeoylquinic acid)	C16H18O9	-H	353.088	353.104	44.7	20.86	133871
1066	Eriodictyol-3'-O-glucoside	C21H22O11	-H	449.109	449.101	-17.3	20.77	6863
1067	2-Hydroxyglutaric Acid	C5H8O5	-H	147.03	147.031	8.7	1.79	1518
1068	glycyrrhetic acid monoglucuronide	C36H54O10	-H	645.364	645.364	-0.8	18.22	4266
1069	Comolactones D	C9H14O3	-H	169.087	169.087	-2.2	16.53	280
1070	Nicotinic acid adenine dinucleotide	C21H27N7O14P2	-H	662.102	661.12	-1483.4	7.27	2298
1071	3,4-Didehydroglabridin	C20H18O4	-H	321.113	321.114	0.9	20.2	57586
1072	Nobiletin (5,6,7,8,3',4'-Hexamethoxyflavone)	C21H22O8	-H	401.124	401.129	11	1.01	1451
1073	Syringin	C17H24O9	-H	371.135	371.15	40.4	22.17	18633
1074	2'-O-Methyladenosine	C11H15N5O4	-H	280.105	280.103	-6.3	1	1115
1075	Soyasaponin B glucuronic acid rhamnoside	C42H68O13	-H	779.459	779.462	4.2	22.65	186
1076	Diosmetin-7-O-galactoside	C22H22O11	-H	461.109	461.109	-0.4	7.13	658
1077	Rubrofusarin-6-O-glucoside	C21H22O10	-H	433.114	433.114	-0.4	10.28	40729
1078	Mearnsetin-3-O-glucoside	C22H22O13	-H	493.099	493.099	0.1	5.84	312
1079	2,6,7,4'-Tetrahydroxyisoflavanone	C15H12O6	-H	287.056	287.056	-0.4	11.09	3552
1080	LysoPC 15:0*	C23H48NO7P	-H	480.31	480.309	-1.1	26.76	1326
1081	Amoenin	C21H20O11	-H	447.093	447.084	-21	18.86	314
1082	2-Aminohexadecane-1,5,6-triol	C16H35NO3	-H	288.254	0	0	0	0
1083	p-Coumaroylmalic acid	C13H12O7	-H	279.051	278.036	-3638.8	1.01	920
1084	Thr-Gly	C6H12N2O4	-H	175.072	175.062	-58.1	5.02	1239
1085	3-Hydroxylicochalcone A	C21H22O5	-H	353.139	353.14	0.3	20.63	367970
1086	Soyasaponin E glucuronic acid arabinose rhamnoside	C47H74O17	-H	909.485	908.496	-1088	29.52	383
1087	4-O-Glucosyl-4-hydroxybenzoic acid	C13H16O8	-H	299.077	299.077	-0.3	4.83	4104
1088	1-O-Vanilloyl-D-Glucose	C14H18O9	-H	329.088	329.088	1.3	3.12	1699
1089	7-O-coumaroyl-loganic acid	C25H30O12	-H	521.166	521.159	-14.8	24.42	22790
1090	TyrMe-Leu-OH	C22H26N2O7	-H	429.167	429.163	-7.7	2.73	219
1091	7,4'-Di-O-methyldaidzein	C17H14O4	-H	281.082	281.087	18.8	1.01	2316
1092	macedonic acid-GlcA	C36H54O10	-H	645.364	645.364	-0.8	18.22	4266
1093	Garbanzol	C15H12O5	-H	271.061	271.061	0.9	14.52	14532
1094	licorice-saponin N4	C54H84O23	-H	1099.53	1099.53	1.2	13.47	20419
1095	Cyclo(Tyr-Ala)	C12H14N2O3	-H	233.093	232.901	-826.1	0.99	242
1096	Quercetin-3-O-(6''-O-malonyl)glucosyl-5-O-glucoside	C30H32O20	-H	711.141	711.076	-92.1	13.53	1174
1097	5-Acetamidopentanoic Acid	C7H13NO3	-H	158.082	158.083	6.6	4.24	274
1098	Glucosyl 2,3-Dihydroxy-2-Methylbutanoic Acid	C11H20O9	-H	295.103	295.103	-1	0.97	2001
1099	Azetidine-2-carboxylic acid	C4H7NO2	-H	100.04	100.04	1	1.98	151
1100	N-Acetyl-L-threonine	C6H11NO4	-H	160.062	160.063	6.5	0.97	210
1101	D-Glucose 1,6-bisphosphate	C6H14O12P2	-H	338.989	338.981	-21.5	10.27	202
1102	4-tert-Octylphenol	C14H22O	-H	205.16	0	0	25.45	28
1103	yunganoside M	C42H60O17	-H	835.376	835.378	3.1	16.2	55037
1104	Argininosuccinic acid	C10H18N4O6	-H	289.115	289.115	-1	1.57	556
1105	LysoPC 19:2(2n isomer)	C27H52NO7P	-H	532.341	531.213	-2118.1	26.75	82
1106	3-Hydroxyurs-12-en-28-oic acid (3-Epiursolic acid)	C30H48O3	-H	455.353	455.353	0.7	27.19	27299
1107	2-Aminotetradecane-1,11,13-triol	C14H31NO3	-H	260.223	0	0	0	0
1108	3-(3-Hydroxyphenyl)-propionic acid	C9H10O3	-H	165.056	165.057	8.7	4.6	426197
1109	1,3-O-Dicaffeoylglycerol	C21H20O9	-H	415.103	415.103	-0.7	7.67	3287
1110	Uridine 5'-monophosphate	C9H13N2O9P	-H	323.029	323.018	-33.9	3.41	7782
1111	Feruloylmalic acid	C14H14O8	-H	309.062	309.037	-79.7	0.91	299
1112	Esculetin-7-O-glucoside	C15H16O9	-H	339.072	339.078	16.2	1.15	380
1113	D-Erythronolactone	C4H6O4	-H	117.019	117.021	14.4	1.96	1968
1114	Isofraxetin	C10H8O5	-H	207.03	207.02	-46.2	1.09	344
1115	Homoproline	C6H11NO2	-H	128.072	128.081	69	1.82	185
1116	Vitexin-2''-O-rhamnoside	C27H30O14	-H	577.156	577.157	1.1	8.27	96744
1117	2-Methylglutaric acid	C6H10O4	-H	145.051	145.063	87.1	0.96	1127
1118	Eriodictyol-7-O-glucoronide	C21H20O12	-H	463.088	463.081	-15.7	21.22	3455
1119	Licochalcone B	C16H14O5	-H	285.077	285.077	1.8	11.94	59819
1120	Syringic acid	C9H10O5	-H	197.046	196.055	-5025.5	0.99	689
1121	Syringaresinol-4'-O-(6''-acetyl)glucoside	C30H38O14	-H	621.219	621.217	-3.5	13.53	396
1122	Caffeoylspermine	C19H32N4O3	-H	363.24	0	0	0	0
1123	13,28-Epoxy-11-ursen-3-one (Momordicinin)	C30H46O2	-H	437.342	437.234	-248.1	26.17	318
1124	Epicatechin glucoside	C21H24O11	-H	451.125	451.117	-16.8	20.63	53911
1125	2-Methyl-5-(2'-hydroxypropyl)-7-hydroxy-chromone-2'-O-β-D-glucopyranoside	C19H24O9	-H	395.135	395.133	-4.6	1.1	404
1126	Olean-12-ene-3,22,23-triol (Soyasapogenol B)	C30H50O3	-H	457.369	457.36	-19.4	27.19	1381
1127	Isoglycyrrhizic acid	C42H62O16	-H	821.397	821.399	3.3	18.22	1453931
1128	Hesperetin-3'-O-glucuronide	C23H26O11	-H	477.14	477.14	0.2	1.07	5126
1129	D-Glucosamine	C6H13NO5	-H	178.072	0	0	6.94	75
1130	Apigenin-7-O-neohesperidoside (Rhoifolin)*	C27H30O14	-H	577.156	577.157	1.1	8.27	96744
1131	Soyasaponin B malonyl glucuronic acid rhamnoside	C45H70O16	-H	865.459	865.427	-36.9	17.97	3634
1132	Pseudoboptigen glucoside	C22H20O10	-H	443.098	443.095	-8.1	1.13	1906
1133	1-O-Sinapoyl-β-D-glucose	C17H22O10	-H	385.114	385.122	19.8	1.03	843
1134	1-O-(3,4-Dihydroxy-5-methoxy-benzoyl)-glucoside	C14H18O10	-H	345.083	345.082	-1.9	1.02	202
1135	Val-Ala	C8H16N2O3	-H	187.109	187.099	-53.8	10.47	3917
1136	D-Galacturonic acid*	C6H10O7	-H	193.035	193.036	0.8	1	12620
1137	Vitexin-7-O-glucoside	C27H30O15	-H	593.151	593.152	1.9	6.37	31659
1138	Tyrosyl-tryptophan	C20H21N3O4	-H	366.146	366.146	0.6	23.77	1215
1139	N6-methyladenosine	C11H15N5O4	-H	280.105	280.103	-6.3	1	1115
1140	licorice-saponin O4	C54H84O24	-H	1115.53	1115.53	4.1	11.57	52512
1141	2,5-Dihydroxyacetophenone*	C8H8O3	-H	151.04	151.044	23.4	4.71	295
1142	Glucarate O-Phosphoric acid	C6H11PO11	-H	288.997	288.997	0.7	1.79	5850
1143	1-Monomyristin	C17H34O4	-H	301.238	301.238	-1.5	30.24	82
1144	Isocytosine	C4H5N3O	-H	110.036	110.035	-6.6	3.4	650
1145	(Oxiran-2-yl)methyl octadeca-9,12-dienoate	C21H36O3	-H	335.259	335.093	-495.6	22.86	184
1146	Kaempferol-3-O-(6''-Malonyl)glucoside-7-O-Glucoside	C30H32O19	-H	695.146	695.152	7.6	7.06	2853
1147	9-O-β-D-Glucoside of 3-hydroxy-7,8-didehydro-β-ionol(ISO2)	C19H30O7	-H	369.192	369.171	-55.4	23.35	16717
1148	6,7-Dihydroxy-4-methylcoumarin	C10H8O4	-H	191.035	191.021	-73.5	1.79	47514
1149	Luteolin-8-C-glucoside (Orientin)	C21H20O11	-H	447.093	447.084	-21	18.86	314
1150	Flemingin F	C25H26O6	-H	421.166	421.166	0.8	24.24	321837
1151	2-Glucosyl-glucosyloxy-2-phenylacetic acid amide	C20H29NO12	-H	474.162	474.161	-0.7	1.01	9007
1152	2-O-α-D-Glucopyranosyl-L-ascorbic acid	C12H18O11	-H	337.078	337.077	-1.7	1.08	2580
1153	isocarlinoside	C26H28O15	-H	579.136	578.114	-1763.6	13.57	410
1154	Gal1-4Gal1-4GlcNacSp	C22H38N4O16	-H	613.221	613.219	-3.6	13.55	1468
1155	Luteolin-6-C-(2''-glucuronyl)glucoside	C27H28O17	-H	623.125	623.108	-28	11.25	391
1156	N-(beta-D-Glucosyl)nicotinate	C12H15NO7	-H	284.078	283.062	-3575.5	19.62	609
1157	N-Acetyl-L-Methionine	C7H13NO3S	-H	190.054	190.052	-11.5	4.16	162
1158	Cinnamoyltartaric acid	C13H12O7	-H	279.051	278.036	-3638.8	1.01	920
1159	Tangeretin (4',5,6,7,8-Pentamethoxyflavone)	C20H20O7	-H	371.114	371.114	0	20.7	1898
1160	Dihydroxy-dimethoxyflavone-7-O-glucoside*	C23H24O11	-H	475.125	475.13	11.1	1.08	66158
1161	Salirepin	C13H18O8	-H	301.093	301.072	-68.8	10.18	1974
1162	Palmitic acid	C16H32O2	-H	255.233	255.233	0.8	30.21	8094
1163	11-deoxo-20α-glycyrthizin	C42H64O15	-H	807.417	807.42	3.3	20.05	119442
1164	Luteolin-8-C-arabinoside	C20H18O10	-H	417.083	417.083	0.7	8.46	32905
1165	N1-Caffeoyl-N10-Feruloylspermidine	C26H33N3O6	-H	482.23	482.22	-19.9	28.56	390
1166	Astragaisoflavan B malonyl glucoside	C25H26O15	-H	565.12	565.122	3.7	2.18	533
1167	Claussequinone	C16H14O5	-H	285.077	285.077	1.8	11.94	59819
1168	Eriodictyol-8-C-glucoside	C21H22O11	-H	449.109	449.101	-17.3	20.77	6863
1169	Cyclo(Ala-Gly)	C5H8N2O2	-H	127.051	127.053	10.8	0.97	419
1170	Glycitin	C22H22O10	-H	445.114	445.12	12.5	1.1	19336
1171	Syringaldehyde; 4-Hydroxy-3,5-Dimethoxybenzaldehyde	C9H10O4	-H	181.051	181.052	5.5	3.41	10329
1172	Tricaffeoylspermine	C37H44N4O9	-H	687.304	687.309	8.3	24.27	270
1173	LysoPA 16:0	C19H39O7P	-H	409.236	409.236	0.3	28.85	20971
1174	DL-2-Aminoadipic acid	C6H11NO4	-H	160.062	160.063	6.5	0.97	210
1175	Licoisoflavone A	C20H18O6	-H	353.103	353.104	1.5	20.86	790391
1176	Virgatic acid	C30H46O4	-H	469.332	469.332	0.1	18.21	3527
1177	Pro-Asp	C9H14N2O5	-H	229.083	229.087	19.6	18.59	1782
1178	1,14-Tetradecanedioic Acid	C14H26O4	-H	257.176	257.177	3	20.44	100
1179	Ellagic acid	C14H6O8	-H	300.999	301.002	10.1	7.98	142
1180	LysoPE 17:1(2n isomer)	C22H44NO7P	-H	464.278	464.278	0.3	24.43	189
1181	NADP (Nicotinamide adenine dinucleotide phosphate)	C21H28N7O17P3	-H	742.068	741.087	-1322.9	13.54	258
1182	L-Methionine methyl ester	C6H13NO2S	-H	162.059	162.053	-37.7	1.04	225
1183	Trp-Asn	C15H18N4O4	-H	317.126	317.118	-24.3	0.96	253
1184	Azukisaponin I	C42H68O13	-H	779.459	779.462	4.2	22.65	186
1185	Dihydrosoyasaponin H glucuronic acid	C36H56O11	-H	663.375	663.377	2.4	19.53	4785
1186	Barbituric acid;Malonylurea;2,4,6-Pyrimidinetrione	C4H4N2O3	-H	127.015	127.008	-54.6	18.63	100
1187	3-Dehydroshikimic acid	C7H8O5	-H	171.03	171.036	38.5	12.25	106
1188	Naringenin chalcone; 2',4,4',6'-Tetrahydroxychalcone	C15H12O5	-H	271.061	271.061	0.9	14.52	14532
1189	Feruloylsinapoyltartaric acid	C25H24O13	-H	531.114	531.092	-42.2	10.29	11764
1190	Uridine-5'-Diphosphate-D-Xylose	C14H22N2O16P2	-H	535.037	535.04	5.8	1.21	660
1191	Apigenin-8-C-Glucoside (Vitexin)*	C21H20O10	-H	431.098	431.098	-0.2	8.36	4852
1192	(R)-3-(3'-Hydroxybutyl)-2,4,4-trimethylcyclohexa-2,5-dienone	C13H20O2	-H	207.139	0	0	19.72	62
1193	Glucovanillin	C14H18O8	-H	313.093	313.072	-67	20.08	686
1194	3-Oxours-12-en-28-oic acid (Ursonic acid)	C30H46O3	-H	453.337	453.338	0.3	28.62	576
1195	L-Tyrosyl-L-serine	C12H16N2O5	-H	267.099	267.067	-118.8	13.54	2529
1196	Hydroxy isoliquiritigenin glucoside	C21H22O10	-H	433.114	433.114	-0.4	10.28	40729
1197	Orotic acid (Vitamin B13)	C5H4N2O4	-H	155.01	155.009	-4.9	18.26	253
1198	yunganoside E3	C36H52O10	-H	643.349	643.353	7	17.42	240
1199	Indole-3-carboxaldehyde	C9H7NO	-H	144.045	144.046	3	9.27	216
1200	Apigenin-8-C-Arabinoside	C20H18O9	-H	401.088	401.085	-7.3	15.28	2388
1201	N-Acetylisatin	C10H7NO3	-H	188.035	188.039	21.4	1.06	332
1202	Benzoyltartaric acid	C11H10O7	-H	253.035	253.036	1.4	9.76	1747
1203	Brazilin	C16H14O5	-H	285.077	285.077	1.8	11.94	59819
1204	2,3-Dihydroxyurs-12-en-28-oic acid (Corosolic acid)	C30H48O4	-H	471.348	471.347	-1.3	22.76	342
1205	4-O-beta-D-glucosyl-4-coumaric acid	C15H18O8	-H	325.093	325.108	47.5	21.15	721
1206	Sideretin (5,7,8-Trihydroxy-6-methoxycoumarin)	C10H8O6	-H	223.025	223.039	64.8	13.52	311
1207	2-O-Salicyl-6-O-Galloyl-D-Glucose	C20H20O12	-H	451.088	451.081	-17	20.45	80109
1208	macedonoside E	C42H62O17	-H	837.391	837.396	5.1	17.41	496348
1209	glyuralsaponin G	C42H62O16	-H	821.397	821.399	3.3	18.22	1453931
1210	3,22-Dihydroxy-11-oxoolean-12-en-30-oic acid gamma-lactone (Glabrolide)	C30H44O4	-H	467.317	467.321	8.5	23.53	2414
1211	2-AminoicoSane-1,6,18,19,20-pentaol	C20H43NO5	-H	376.307	376.316	23.9	18.29	394
1212	L-Aspartic acid-O-diglucoside	C16H27NO14	-H	456.136	455.152	-2157.2	0.99	1825
1213	Methylmalonic acid	C4H6O4	-H	117.019	117.021	14.4	1.96	1968
1214	L-Leucyl-L-Leucine	C12H24N2O3	-H	243.171	243.169	-10.3	19.43	50
1215	L-Alanyl-L-Alanine	C6H12N2O3	-H	159.078	159.085	47.7	10.31	287
1216	Dunalianoside C	C21H22O11	-H	449.109	449.101	-17.3	20.77	6863
1217	Riboflavin (Vitamin B2)	C17H20N4O6	-H	375.131	375.122	-25.3	10.22	194
1218	Myristic Acid	C14H28O2	-H	227.202	227.2	-9	28.09	95
1219	Sweroside	C16H22O9	-H	357.119	357.133	40	19.94	14683
1220	LysoPE 14:0	C19H40NO7P	-H	424.247	423.183	-2507.6	23.53	3871
1221	3-Hydroxy-3-Methyl-2-Oxopentanoic Acid	C6H10O4	-H	145.051	145.063	87.1	0.96	1127
1222	4,4'-dihydroxy-2'-methoxychalcone	C16H14O4	-H	269.082	269.082	1.1	14.63	32521
1223	Abietic acid	C20H30O2	-H	301.217	301.205	-41.8	13.71	68
1224	2-Palmitoyl-Sn-Glycerol 3-O-Diglucoside	C31H58O14	-H	653.375	653.365	-16.6	28.49	865
1225	N-Acetyl-L-Tryptophan	C13H14N2O3	-H	245.093	245.093	1.1	8.67	21023
1226	6-Prenylapigenin malonyl glucoside	C29H30O13	-H	585.161	585.14	-36	11.14	1488
1227	Kaempferol-3-O-galactoside (Trifolin)*	C21H20O11	-H	447.093	447.084	-21	18.86	314
1228	Choline Alfoscerate	C8H20NO6P	-H	256.096	255.067	-4016.1	12.17	510
1229	glyuralsaponin C/glyuralsaponin D	C54H86O24	-H	1117.54	1117.55	3.6	13.74	14745
1230	uralsaponin T	C48H74O19	-H	953.475	953.48	4.7	14.46	44531
1231	Tabaisocoumarin D	C18H20O6	-H	331.119	0	0	3.14	134
1232	3,4-Dihydro-4-(4'-hydroxyphenyl)-5,7-dihydroxycoumarin glucoside	C21H22O10	-H	433.114	433.114	-0.4	10.28	40729
1233	Kaikasaponin II	C48H78O17	-H	925.517	925.532	17	28.16	274
1234	Erythorbic Acid; Isoascorbic Acid	C6H8O6	-H	175.025	175.028	16.3	1.32	471
1235	LysoPC 16:2(2n isomer)	C24H46NO7P	-H	490.294	490.29	-7.7	28.87	91
1236	Val-Thr-Ile-Asp	C19H34N4O8	-H	445.23	443.813	-3183.6	17.33	91
1237	4-Methoxyphenylpropionic acid	C10H12O3	-H	179.071	179.057	-80.1	1.01	2935
1238	3,6-Di-O-caffeoyl glucose	C24H24O12	-H	503.12	503.12	0.8	10.22	380522
1239	Calceolarioside C*	C28H34O15	-H	609.182	609.188	9.1	1.05	11432
1240	p-Coumaric acid	C9H8O3	-H	163.04	163.04	1.3	3.41	435
1241	Soyasaponin βg (Soyasaponin VI)	C54H84O21	-H	1067.54	1067.45	-85.1	20.34	996
1242	3'-geranyl-5,7,4',5'-tetrahydroxyisoflavone	C25H26O6	-H	421.166	421.166	0.8	24.24	321837
1243	Muconic acid	C6H6O4	-H	141.019	141.021	9	1.04	332
1244	Aminomalonic acid	C3H5NO4	-H	118.015	118.018	31.4	17.59	84
1245	2,2-Dimethylsuccinic acid	C6H10O4	-H	145.051	145.063	87.1	0.96	1127
1246	Ser-Leu	C9H18N2O4	-H	217.119	217.11	-41.6	9.02	515
1247	Olivil-4'-O-glucoside*	C26H34O12	-H	537.198	537.063	-250.8	1.03	1011
1248	(2E)-3-[4-(β-D-glucopyranoside)-phenylacrylic]-acid	C15H18O8	-H	325.093	325.108	47.5	21.15	721
1249	Itaconic acid	C5H6O4	-H	129.019	129.021	12.7	1.79	2132
1250	Aspergillusene A	C15H22O2	-H	233.155	233.155	1.2	23.52	1198
1251	Creatine	C4H9N3O2	-H	130.062	130.054	-65.5	13.13	287
1252	Soyasaponin E glucuronic acid glucoside	C42H66O14	-H	793.438	793.444	7.3	20.19	1182
1253	D-Cellobiose	C12H22O11	-H	341.109	341.109	0.4	1.07	692285
1254	Soyasaponin βb (Soyasaponin I)	C48H78O18	-H	941.512	941.508	-3.8	19.75	4431
1255	Dimethylsoyasaponin I glucuronic acid glucose rhamnoside	C50H80O19	-H	983.522	983.454	-68.8	15.27	3399
1256	D-Glucosamine 1-phosphate	C6H14NO8P	-H	258.038	258.04	7.9	1.04	606
1257	Syringoyl-D-Glucose	C15H20O10	-H	359.098	359.099	1.1	3.66	1450
1258	Soyasaponin βe	C48H76O18	-H	939.496	939.5	4.7	19.75	27162
1259	Glucosyl 6,9-dihydroxydec-4-enoic acid	C16H28O9	-H	363.166	363.16	-17	17.02	151
1260	Trp-TyrMe-OH	C27H25N3O7	-H	502.162	503.161	1990.2	1.09	404
1261	Clitorin	C33H40O19	-H	739.209	739.204	-6.7	8.13	2667
1262	Myricetin-3-O-(6''-malony)glucoside	C24H22O16	-H	565.084	565.053	-53.8	20.23	1863
1263	p-Coumaroylcaffeoyltartaric acid	C22H18O11	-H	457.078	457.075	-5.7	3.66	1794
1264	Isomaltulose	C12H22O11	-H	341.109	341.109	0.4	1.07	692285
1265	Soyasaponin γa	C47H72O16	-H	891.475	891.465	-10.9	17.93	287
1266	Quercetin-3-O-rutinoside (Rutin)*	C27H30O16	-H	609.146	609.149	4.1	10	786
1267	D-Mannose	C6H12O6	-H	179.056	179.056	1.3	1.01	10334
1268	Arg-Phe-Tyr-Arg	C30H44N10O6	-H	639.337	639.337	-1.2	23.1	271
1269	3,4-Dihydroxybenzeneacetic acid	C8H8O4	-H	167.035	167.04	28	6.99	1363
1270	5-Hydroxy-7-methoxyflavone	C16H12O4	-H	267.066	267.067	1.4	13.54	74960
1271	Paniculidine B	C14H19NO2	-H	232.134	0	0	0	0
1272	Dibutyl sebacate	C18H34O4	-H	313.238	313.237	-3.4	20.95	674
1273	Riboprine	C15H21N5O4	-H	334.152	334.88	2179.4	6.56	132
1274	18β-glycyrrhetinic acid-GlcA	C36H54O10	-H	645.364	645.364	-0.8	18.22	4266
1275	3-O-Methylgallic Acid	C8H8O5	-H	183.03	183.034	22.5	2.07	265
1276	Methyl gallate	C8H8O5	-H	183.03	183.034	22.5	2.07	265
1277	4-Methyl-5-thiazoleethanol	C6H9NOS	-H	142.033	0	0	27.15	46
1278	5-O-Feruloylquinic acid	C17H20O9	-H	367.103	367.119	42.2	19.99	96026
1279	Hedysarimcoumestan A	C17H12O6	-H	311.056	311.021	-113.6	12.52	241
1280	Nicotianamine	C12H21N3O6	-H	302.136	302.136	0	0.96	4042
1281	Kaempferol-3,7-O-diglucoside	C27H30O16	-H	609.146	609.149	4.1	10	786
1282	Eriodictyol-7-O-glucoside	C21H22O11	-H	449.109	449.101	-17.3	20.77	6863
1283	Ser-Ile-Asn-Lys	C19H36N6O7	-H	459.257	459.255	-4.9	10.24	516
1284	(3R)-Vestitol	C16H16O4	-H	271.098	271.098	0.8	17.26	11183
1285	Luteolin-7-O-(6''-malonyl)glucoside-5-O-arabinoside	C29H30O18	-H	665.136	665.139	4.2	10.07	5040
1286	S-(5'-Adenosy)-L-homocysteine	C14H20N6O5S	-H	383.114	383.114	-0.5	16.28	4047
1287	6-Hydroxymusizin-8-O-β-D-glucoside	C19H22O9	-H	393.119	393.128	21.9	20.24	604
1288	D-Glucose	C6H12O6	-H	179.056	179.056	1.3	1.01	10334
1289	Soyasapogenol B-3-O-glucuronide	C36H58O9	-H	633.401	633.38	-33.1	22.72	263
1290	2-Hydroxybenzaldehyde (Salicylaldehyde)	C7H6O2	-H	121.029	121.031	11.9	9.24	2640
1291	Fraxidin-8-O-glucoside	C17H20O10	-H	383.098	383.1	4.2	0.99	5995
1292	6'-O-Feruloyl-D-sucrose	C22H30O14	-H	517.156	517.166	19.1	8.51	1043
1293	L-Valine	C5H11NO2	-H	116.072	116.072	-0.9	1.1	404
1294	Phloretin-4'-O-glucoside (Trilobatin)	C21H24O10	-H	435.13	435.122	-18.5	20.97	2747
1295	L-α-Glutamyl-L-Glutamic Acid	C10H16N2O7	-H	275.088	275.089	1.8	0.97	1536
1296	2-α-Linolenoyl-glycerol-1,3-di-O-glucoside	C33H56O14	-H	675.36	675.225	-199.2	22.17	213
1297	Ser-Glu-Tyr-Glu	C22H30N4O11	-H	525.184	525.189	9.1	17.04	396
1298	Luteolin-7-O-(2''-O-rhamnosyl)rutinoside	C33H40O19	-H	739.209	739.204	-6.7	8.13	2667
1299	Suberic Acid	C8H14O4	-H	173.082	173.083	9	8.02	440
1300	3,5-Dimethoxyphenol	C8H10O3	-H	153.056	153.056	1.5	4.59	70
1301	1-Methylhistamine	C6H11N3	-H	124.088	0	0	0.06	22
1302	L-Lysine-Butanoic Acid	C10H22N2O4	-H	233.151	233.155	18.5	23.52	1198
1303	3,4-Dihydroxy-L-phenylalanine (L-Dopa)	C9H11NO4	-H	196.062	196.055	-32	0.99	4085
1304	[6-[2-(3,4-Dihydroxyphenyl)-5,7-dihydroxy-4-oxochromen-3-yl]oxy-3,4,5-trihydroxyoxan-2-yl]methyl acetate	C23H22O13	-H	505.099	504.124	-1930.7	10.24	541
1305	7-Hydroxycoumarin;Umbelliferone	C9H6O3	-H	161.024	161.03	35.6	17.44	248
1306	Catechin gallate*	C22H18O10	-H	441.083	441.084	3.5	1.1	77546
1307	Liquiritigenin-4'-O-Glucoside (Liquiritin)	C21H22O9	-H	417.119	417.119	0.4	8.52	532107
1308	licorice-saponin G2*	C42H62O17	-H	837.391	837.396	5.1	17.41	496348
1309	Astraolesaponin A	C48H76O18	-H	939.496	939.5	4.7	19.75	27162
1310	Licochalcone D	C21H22O5	-H	353.139	353.14	0.3	20.63	367970
1311	Diosmetin-7-O-(6''-malonyl)glucoside	C25H24O14	-H	547.109	547.086	-41.8	6.48	1646
1312	Neu5Gc2-3Gal1-4GlcSp	C25H42N4O20	-H	717.232	717.238	8.1	24.16	3420
1313	2-Dehydro-3-deoxy-L-arabinonate	C5H8O5	-H	147.03	147.031	8.7	1.79	1518
1314	Lactobiose	C12H22O11	-H	341.109	341.109	0.4	1.07	692285
1315	Soyasaponin A glucuronic acid glucose glucose rhamnoside	C54H88O24	-H	1119.56	1119.56	-2.4	13.74	3293
1316	Soyasaponin B arabinose glucuronic acid glucoside	C47H76O18	-H	927.496	927.492	-4.7	19.04	500
1317	Roseoside	C19H30O8	-H	385.187	385.171	-40.4	0.91	558
1318	Corchoionoside C	C19H30O8	-H	385.187	385.171	-40.4	0.91	558
1319	Dehydrosoyasaponin A oxalyl glucuronic acid glucoside	C45H70O17	-H	881.454	881.422	-36	17.09	5718
1320	Piperonylic acid	C8H6O4	-H	165.019	165.022	14	5.78	475
1321	3,7,4'-Trihydroxyflavone	C15H10O5	-H	269.046	269.046	0.7	14.52	13214
1322	licoricesaponin H2	C42H62O16	-H	821.397	821.399	3.3	18.22	1453931
1323	3-Cyano-L-alanine	C4H6N2O2	-H	113.036	113.035	-4	0.95	23245
1324	5,6,7-Tetrahydroxy-8-methoxyflavone*	C16H12O6	-H	299.056	299.056	0.7	12.63	20220
1325	5,7,8-Tetrahydroxy-6-methoxyflavone*	C16H12O6	-H	299.056	299.056	0.7	12.63	20220
1326	Tyr-Gly	C11H14N2O4	-H	237.088	237.081	-28.9	6.26	1312
1327	L-Phenylalanyl-L-phenylalanine	C18H20N2O3	-H	311.14	311.13	-33.4	18.55	451
1328	Asp-Ala-His-Asp	C17H24N6O9	-H	455.153	455.152	-2.8	1	11651
1329	3,4-Dihydroxyacetophenone	C8H8O3	-H	151.04	151.044	23.4	4.71	295
1330	LysoPG 16:0	C22H45O9P	-H	483.273	483.273	0.4	28.28	12215
1331	Dehydrosoyasaponin Bb	C48H76O18	-H	939.496	939.5	4.7	19.75	27162
1332	Chrysoeriol-6,8-di-C-glucoside-7-O-glucoside	C34H42O21	-H	785.215	785.204	-13.2	22.67	1774
1333	Methyl sinapate	C12H14O5	-H	237.077	237.081	18.5	6.27	1275
1334	3-Hydroxy-3-methylpentane-1,5-dioic acid	C6H10O5	-H	161.046	161.046	5	1.01	5088
1335	2'-O-β-D-glucopyranosyl-11-hydroxyvincoside lactam	C32H40N2O14	-H	675.241	675.249	13	8.89	2681
1336	Soyasaponin βα	C53H82O20	-H	1037.53	1037.48	-52.5	19.74	867
1337	6'-O-β-D-glucosylbarlerin	C25H38O17	-H	609.204	609.19	-22.7	1.05	6022
1338	Naringenin-7-O-glucoside (Prunin)*	C21H22O10	-H	433.114	433.114	-0.4	10.28	40729
1339	Hydroxyl-kuzusapogenol C-GlcA-GlcA-Rha-Rha	C54H86O24	-H	1117.54	1117.55	3.6	13.74	14745
1340	Medicagenic acid-3-O-glucuronide-28-O-rhamnosyl(1,2)-arabinoside	C47H72O20	-H	955.454	955.457	2.3	16.28	2167
1341	Myricetin-3-O-glucuronide	C21H18O14	-H	493.062	493.066	6.5	9.83	68
1342	Soyasaponin βa (Soyasaponin V)	C48H78O19	-H	957.506	957.504	-3.1	19.14	5134
1343	1-Naphthol*	C10H8O	-H	143.05	143.048	-18.5	18.17	360
1344	Epicatechin gallate*	C22H18O10	-H	441.083	441.084	3.5	1.1	77546
1345	Erucic acid	C22H42O2	-H	337.311	337.109	-600.9	19.93	93
1346	3-Hydroxyoctadecanoic Acid	C18H36O3	-H	299.259	299.26	2.7	26.11	524
1347	4-Hydroxy-L-glutamic acid	C5H9NO5	-H	162.041	162.05	58.5	1.01	236
1348	p-Coumaryl alcohol	C9H10O2	-H	149.061	150.509	9713.6	18.31	202
1349	N-Hydroxypipecolic acid	C6H11NO3	-H	144.067	144.07	21.4	13.19	110
1350	Sophoricoside	C21H20O10	-H	431.098	431.098	-0.2	8.36	4852
1351	kuzusapogenol C-GlcA-GlcA-Rha-Rha	C54H86O23	-H	1101.55	1101.55	3.9	14.3	8126
1352	Methyl 3-O-Methyl Gallate	C9H10O5	-H	197.046	196.055	-5025.5	0.99	689
1353	Adenosine 5'-diphosphate	C10H15N5O10P2	-H	426.022	426.016	-15	1.26	552
1354	Lys-Gly	C8H17N3O3	-H	202.12	202.108	-59.1	2.17	74
1355	Licochalcone A	C21H22O4	-H	337.145	337.145	0.7	20.97	20029
1356	Coniferin	C16H22O8	-H	341.124	341.109	-44.2	1.07	198141
1357	Luteolin-6-C-glucoside (Isoorientin)	C21H20O11	-H	447.093	447.084	-21	18.86	314
1358	Soyasaponin βc	C47H76O17	-H	911.501	911.509	8.3	19.59	837
1359	Crotalarin	C20H18O5	-H	337.108	337.109	1.2	21.22	71736
1360	Phloroglucinol-1-O-β-D-glucopyranoside	C12H16O8	-H	287.077	287.082	18	11.94	1231
1361	Kanzonol J	C26H30O5	-H	421.202	421.202	-1.1	24.44	15973
1362	Daidzein glucosyl malonyl glucoside	C30H32O17	-H	663.157	663.135	-32.5	10.08	14374
1363	Hydroxymethyl coumarin xyloside	C15H16O7	-H	307.082	307.097	47.8	22.01	1080
1364	6a,3,9-trimethoxypterocarpan	C18H18O5	-H	313.108	312.86	-791.1	6.68	363
1365	naphthisoxazol A*	C11H9NO2	-H	186.056	186.05	-33.4	1.04	202
1366	Dalbergin malonyl glucoside*	C25H24O12	-H	515.12	515.097	-44.4	8.53	108273
1367	2,6-Dimethyl-7-octene-2,3,6-triol	C10H20O3	-H	187.134	187.139	29.2	10.46	329
1368	Kushenol S	C20H20O5	-H	339.124	339.124	0.9	20.76	86729
1369	Bergaptol	C11H6O4	-H	201.019	201.024	20.8	21.85	33
1370	3,9-Dihydroxypterocarpan	C15H12O4	-H	255.066	255.067	2.2	12.17	62368
1371	Butesuperin B	C27H24O9	-H	491.135	490.882	-514.6	8.35	376
1372	Methyl sinapate	C12H14O5	-H	237.077	237.081	18.5	6.27	1275
1373	4-Methyl-5-thiazoleethanol	C6H9NOS	-H	142.033	0	0	27.15	46
1374	Lespeflorin B4	C30H36O6	-H	491.244	491.244	-0.5	26.95	3372
1375	2'-Hydroxy neophellamuretin	C20H20O7	-H	371.114	371.114	0	20.7	1898
1376	Myricetindiglucoside	C27H30O18	-H	641.136	641.145	13.7	0.96	3986
1377	7-Hydroxycoumarin;Umbelliferone	C9H6O3	-H	161.024	161.03	35.6	17.44	248
1378	Protocatechuic acid glucosyl xyloside	C18H24O13	-H	447.114	447.115	1	3.83	2517
1379	2,4-Dihydroxybenzoic acid	C7H6O4	-H	153.019	153.021	8.6	5.54	585
1380	O-Phosphorylethanolamine	C2H8NO4P	-H	140.012	0	0	28.85	36
1381	5-Hydroxy-3,7,4'-trimethoxyflavone	C18H16O6	-H	327.087	327.094	19.9	1.01	544
1382	Ethyl ferulate	C12H14O4	-H	221.082	221.069	-56.8	1.02	1234
1383	Licorisoflavan A*	C27H34O5	-H	437.233	437.234	0.8	26.17	108376
1384	1,3,5-trihydroxy-8-(3-hydroxy-3-methylbutyl)-2-(3-methylbut-2-en-1-yl)xanthen-9-one	C23H26O6	-H	397.166	397.166	0.7	26.06	1841
1385	3',7-dihydroxy-4'-methoxyflavone*	C16H12O5	-H	283.061	283.061	-0.2	19.62	7115
1386	Resveratrol-3-O-sulfate	C14H12O6S	-H	307.028	307.023	-16.6	4.6	81665
1387	Genistein glucosyl malonyl xylside*	C29H30O17	-H	649.141	649.145	5.9	8.5	118814
1388	Vestitol	C16H16O4	-H	271.098	271.098	0.8	17.26	11183
1389	Licoricone	C22H22O6	-H	381.134	381.135	1.1	21.13	93783
1390	3-[(1-Carboxyvinyl)oxy]benzoic acid	C10H8O5	-H	207.03	207.02	-46.2	1.09	344
1391	Ferulic acid methyl ester	C11H12O4	-H	207.066	207.063	-14.8	1.14	538
1392	Ethyl caffeate	C11H12O4	-H	207.066	207.063	-14.8	1.14	538
1393	2,3-Dihydroxybenzoic Acid*	C7H6O4	-H	153.019	153.021	8.6	5.54	585
1394	2,5-Dihydroxybenzoic acid; Gentisic Acid*	C7H6O4	-H	153.019	153.021	8.6	5.54	585
1395	Apigenin-7-O-glucoside(Cosmosiin)*	C21H20O10	-H	431.098	431.098	-0.2	8.36	4852
1396	5-Hydroxy-3,3',4',5',7-Pentamethoxyflavone*	C20H20O8	-H	387.109	387.114	14.3	1.07	422627
1397	Aucubin	C15H22O9	-H	345.119	345.115	-12	1.06	664
1398	Koaburaside*	C14H20O9	-H	331.103	331.097	-19.2	3.9	671
1399	7,8-Dihydroxy-4'-methoxyisoflavone	C16H12O5	-H	283.061	283.061	-0.2	19.62	7115
1400	1-O-Vanilloyl-D-Glucose	C14H18O9	-H	329.088	329.088	1.3	3.12	1699
1401	2-Decanol*	C10H22O	-H	157.16	0	0	0	0
1402	Wushanicariin	C27H30O11	-H	529.172	529.196	46.9	24.57	458
1403	dementhyxanthohumol	C20H20O5	-H	339.124	339.124	0.9	20.76	86729
1404	4,4'-dihydroxy-2-methoxychalcone	C16H14O4	-H	269.082	269.082	1.1	14.63	32521
1405	Cyclochandalone*	C25H24O5	-H	403.155	403.155	0.4	26.64	37780
1406	dalnigrin*	C17H14O5	-H	297.077	297.077	0.7	13.11	4851
1407	Luteolin (5,7,3',4'-Tetrahydroxyflavone)*	C15H10O6	-H	285.04	285.041	1.4	14.96	12694
1408	1,2,4,5-tetrahydroxy-7-(hydroxymethyl)anthracene-9,10-dione*	C15H10O7	-H	301.035	301.035	-0.5	12.77	608
1409	Astrapterocarpan-3-O-malonyl glucoside	C26H28O13	-H	547.146	547.152	11.8	1.07	1213
1410	Sinapinaldehyde	C11H12O4	-H	207.066	207.063	-14.8	1.14	538
1411	Eryvarin F*	C25H26O6	-H	421.166	421.166	0.8	24.24	321837
1412	Isobavachin*	C20H20O4	-H	323.129	323.129	1	20.1	15757
1413	Choerospondin	C21H22O10	-H	433.114	433.114	-0.4	10.28	40729
1414	tenuiflorin C*	C16H12O7	-H	315.051	315.051	0.3	9.24	459
1415	Morusin	C25H24O6	-H	419.15	419.15	0.8	26.44	209924
1416	Rhynedulin B	C25H24O6	-H	419.15	419.15	0.8	26.44	209924
1417	Lespeflorin G1	C21H22O5	-H	353.139	353.14	0.3	20.63	367970
1418	1-Decanol*	C10H22O	-H	157.16	0	0	0	0
1419	3-hydroxy-1-methylpyrrolidin-2-one*	C5H9NO2	-H	114.056	114.057	8.2	1.04	4000
1420	Scandenin B	C26H26O7	-H	449.161	449.161	1.7	22.32	385
1421	dalbergin	C16H12O4	-H	267.066	267.067	1.4	13.54	74960
1422	Homogentisic acid*	C8H8O4	-H	167.035	167.04	28	6.99	1363
1423	3-Hydroxylicochalcone A*	C21H22O5	-H	353.139	353.14	0.3	20.63	367970
1424	Lespeflorin C7*	C21H22O5	-H	353.139	353.14	0.3	20.63	367970
1425	Isohemiphloin	C21H22O10	-H	433.114	433.114	-0.4	10.28	40729
1426	Anthranilate-1-O-Sophoroside	C19H27NO12	-H	460.146	459.13	-2207.4	10.22	53400
1427	Isoschaftoside	C26H28O14	-H	563.141	563.141	0.7	7.25	61968
1428	Hispidulin-7-O-glucoside(Homoplantaginin)*	C22H22O11	-H	461.109	461.109	-0.4	7.13	658
1429	Auriculasin	C25H24O6	-H	419.15	419.15	0.8	26.44	209924
1430	Kushenol L	C25H28O7	-H	439.176	439.177	0.7	20.25	5308
1431	Erylatissin C*	C21H22O5	-H	353.139	353.14	0.3	20.63	367970
1432	Epicatechin gallate*	C22H18O10	-H	441.083	441.084	3.5	1.1	77546
1433	4',5,7-Trihydroxy-3',6-dimethoxyflavone (Jaceosidin)*	C17H14O7	-H	329.067	329.067	-0.5	8.39	203
1434	Glabranine*	C20H20O4	-H	323.129	323.129	1	20.1	15757
1435	6-prenylnaringenin	C20H20O5	-H	339.124	339.124	0.9	20.76	86729
1436	Corylin	C20H16O4	-H	319.098	319.099	3.6	21.09	621
1437	3-Hydroxy-11-oxoolean-12-en-30-oic acid (18α-Glycyrrhetinic acid)*	C30H46O4	-H	469.332	469.332	0.1	18.21	3527
1438	Taxifolin(Dihydroquercetin)	C15H12O7	-H	303.051	303.056	15.1	0.94	457
1439	Prunetin-5-O-glucoside*	C22H22O10	-H	445.114	445.12	12.5	1.1	19336
1440	Furanofructosyl-α-D-(3-mustard acyl)glucoside*	C23H32O15	-H	547.167	547.173	11.6	1.05	840
1441	Methyl Hydroxycinnamate	C10H10O3	-H	177.056	177.053	-14.5	33.74	1155
1442	Kushenol A	C25H28O5	-H	407.186	407.187	1.2	23.73	260599
1443	Isorhamnetin; 3'-Methoxy-3,4',5,7-Tetrahydroxyflavone	C16H12O7	-H	315.051	315.051	0.3	9.24	459
1444	Isoliquiritin	C21H22O9	-H	417.119	417.119	0.4	8.52	532107
1445	Melilotocarpan A	C17H16O5	-H	299.092	299.094	4.3	14.78	1745
1446	Velutin (5,4'-dihydroxy-7,3'-dimethoxyflavone)*	C17H14O6	-H	313.072	313.072	-0.5	20.11	3909
1447	Nepetin (5,7,3',4'-Tetrahydroxy-6-methoxyflavone)*	C16H12O7	-H	315.051	315.051	0.3	9.24	459
1448	Hydroxydaphnoretin glucoside	C25H22O13	-H	529.099	529.097	-3.8	5.84	43595
1449	6-Hydroxy-2-[2-(3'-methoxy-4'-hydroxyphenylethyl)]chromone	C18H16O5	-H	311.092	311.093	2.5	7.41	1323
1450	Kenusanone I	C21H22O6	-H	369.134	369.134	0.1	22.01	62751
1451	Quercetin-3-O-galactoside (Hyperin)	C21H20O12	-H	463.088	463.081	-15.7	21.22	3455
1452	(2s)-4,8,10-trihydroxy-2-methoxy-1h,2h-furo[3,2-a]xanthen-11-one*	C16H12O7	-H	315.051	315.051	0.3	9.24	459
1453	Phaseollidin	C20H20O4	-H	323.129	323.129	1	20.1	15757
1454	Pterolactam*	C5H9NO2	-H	114.056	114.057	8.2	1.04	4000
1455	6-Hydroxyrhein	C15H8O7	-H	299.02	299.021	5.4	12.74	375
1456	5,7,2'-Trihydroxy-8-methoxyflavone*	C16H12O6	-H	299.056	299.056	0.7	12.63	20220
1457	Isoxanthohumol	C21H22O5	-H	353.139	353.14	0.3	20.63	367970
1458	Ellagic acid-4-O-rhamnoside	C20H16O12	-H	447.057	447.063	13.2	14.47	237
1459	3',4-Dihydroxy-3,5'-dimethoxybibenzyl	C16H18O4	-H	273.113	273.105	-31.1	17.26	199
1460	cis-Citral	C10H16O	-H	151.113	0	0	0	0
1461	MelimesSanol C	C17H14O5	-H	297.077	297.077	0.7	13.11	4851
1462	1,6-Di-O-caffeoyl-β-D-glucose*	C24H24O12	-H	503.12	503.12	0.8	10.22	380522
1463	Butyl isobutyl phthalate*	C16H22O4	-H	277.145	277.139	-18.2	17.83	342
1464	Comolactones A	C9H14O3	-H	169.087	169.087	-2.2	16.53	280
1465	Formononetin-7-O-(6''-Malonyl)glucoside*	C25H24O12	-H	515.12	515.097	-44.4	8.53	108273
1466	Wushanicaritin	C21H22O7	-H	385.129	385.13	0.6	20.93	1879
1467	Iso-glyasperin D	C22H26O5	-H	369.171	369.171	1	23.35	161591
1468	2,6-Dimethoxy-4-hydroxyphenol-1-O-?-D-glucopyranoside*	C14H20O9	-H	331.103	331.097	-19.2	3.9	671
1469	Glyasperin D	C22H26O5	-H	369.171	369.171	1	23.35	161591
1470	Licoisoflavone B	C20H16O6	-H	351.087	351.088	1.4	22.32	676852
1471	Kushenol I	C26H30O7	-H	453.192	453.132	-131.2	20.24	626
1472	Benzoylmalic acid	C11H10O6	-H	237.04	237.041	2.3	9.24	4832
1473	1,4-Dihydro-1-Methyl-4-oxo-3-pyridinecarboxamide	C7H8N2O2	-H	151.051	151.044	-46.7	4.72	212
1474	3-O-Methylcalopocarpin	C21H22O4	-H	337.145	337.145	0.7	20.97	20029
1475	Lespedezaflavanone C	C25H28O6	-H	423.181	423.182	1.5	23.51	488394
1476	Daidzein Diacetate	C19H14O6	-H	337.072	337.076	12.6	1.07	2160
1477	macedonic acid-GlcA	C36H54O10	-H	645.364	645.364	-0.8	18.22	4266
1478	2-Piperidone	C5H9NO	-H	98.0611	0	0	0	0
1479	2',4,4'-Trihydroxychalcone*	C15H12O4	-H	255.066	255.067	2.2	12.17	62368
1480	Genistein-7-O-galactoside*	C21H20O10	-H	431.098	431.098	-0.2	8.36	4852
1481	1-O-Galloyl-rhamnose	C13H16O9	-H	315.072	315.072	0.8	3.06	14636
1482	Luteolin-4'-O-glucoside*	C21H20O11	-H	447.093	447.084	-21	18.86	314
1483	Eturunagarone	C26H28O6	-H	435.181	435.182	1.6	24.03	2692
1484	Pseudobaptigenin 7-O-Glucoside*	C22H20O10	-H	443.098	443.095	-8.1	1.13	1906
1485	Pseudoboptigen glucoside*	C22H20O10	-H	443.098	443.095	-8.1	1.13	1906
1486	Indole-5-carboxylic acid*	C9H7NO2	-H	160.04	160.045	28.2	33.82	94
1487	Lupa-1,20(29)-dien-3-one (Glochidone)	C30H46O	-H	421.348	421.166	-431	24.24	392
1488	3-Aminosalicylic acid	C7H7NO3	-H	152.035	152.032	-25.1	1.11	202
1489	Psoralidin	C20H16O5	-H	335.092	335.093	0.8	22.85	139755
1490	p-Coumaroylputrescine	C13H18N2O2	-H	233.13	233.137	31.7	18.46	85
1491	isosophoranone	C26H30O6	-H	437.197	437.198	1.7	26.37	14936
1492	Artochamin C	C20H16O6	-H	351.087	351.088	1.4	22.32	676852
1493	3-Hydroxy-1-methoxy-9,10-anthraquinone	C15H10O4	-H	253.051	253.051	0.9	11.32	8351
1494	Kushenol R	C26H30O5	-H	421.202	421.202	-1.1	24.44	15973
1495	Hispidol*	C15H10O4	-H	253.051	253.051	0.9	11.32	8351
1496	Aracarpene 2*	C16H12O6	-H	299.056	299.056	0.7	12.63	20220
1497	Vicenin-3	C26H28O14	-H	563.141	563.141	0.7	7.25	61968
1498	Eurycarpin A	C20H18O5	-H	337.108	337.109	1.2	21.22	71736
1499	Phaseic Acid	C15H20O5	-H	279.124	279.123	-2.7	19.07	1012
1500	pauferrol B	C30H22O8	-H	509.124	509.11	-27.8	11.4	1813
1501	(1S,3S)-1-Methyl-1,2,3,4-tetrahydro-β-carboline-3-carboxylic acid	C13H14N2O2	-H	229.098	229.088	-45.7	18.59	1131
1502	Epigallocatechin-3-O-gallate	C22H18O11	-H	457.078	457.075	-5.7	3.66	1794
1503	2',4'-Dimethylacetophenone	C10H12O	-H	147.082	147.082	4.5	4.58	210
1504	Butyl 1,3,5-trihydroxy-4-{[3-(4-hydroxy-3-methoxyphenyl)prop-2-enoyl]oxy}cyclohexane-1-carboxylate	C21H28O9	-H	423.166	423.182	37.6	23.51	104812
1505	1,3,5-trihydroxy-2-prenylxanthone*	C18H16O5	-H	311.092	311.093	2.5	7.41	1323
1506	pseudobaptigenin	C16H10O5	-H	281.046	281.046	2.8	13.11	512
1507	(E)-7-O-β-D-glucopyranoside-5-hydroxy-3-(4'-hydroxybenzylidene)-chroman-4-one	C22H22O10	-H	445.114	445.12	12.5	1.1	19336
1508	Acetyl Resveratrol	C16H14O4	-H	269.082	269.082	1.1	14.63	32521
1509	5,6,7-Tetrahydroxy-8-methoxyflavone*	C16H12O6	-H	299.056	299.056	0.7	12.63	20220
1510	8-Hydroxy-4',5,7-trimethoxyflavone*	C18H16O6	-H	327.087	327.094	19.9	1.01	544
1511	Coumaran-5-Ol-3-One*	C16H12O5	-H	283.061	283.061	-0.2	19.62	7115
1512	Isorhamnetin-3,7-O-diglucoside	C28H32O17	-H	639.157	639.157	-0.2	11.16	2113
1513	Secoisolariciresinol diglucoside	C32H46O16	-H	685.271	684.231	-1518.1	1.07	734
1514	Irisolidone	C17H14O6	-H	313.072	313.072	-0.5	20.11	3909
1515	1,4,6-trihydroxy-3-methoxy-5-(2-methylbut-3-en-2-yl)-2-(3-methylbut-2-enyl)xanthen-9-one	C24H26O6	-H	409.166	409.167	2.5	21.44	512
1516	lespedeol B*	C25H26O6	-H	421.166	421.166	0.8	24.24	321837
1517	(Z)-3-Ethylidene-7-hydroxy-6-methoxyphthalide	C11H10O4	-H	205.051	205.036	-72.3	1.9	1109
1518	isojacareubin	C18H14O6	-H	325.072	325.124	160.9	0.98	140
1519	(Z)-4,6-Dihydroxy-2-(4-Hydroxy-3-Methoxybenzylidene)-7-Methylbenzofuran-3(2h)-One	C17H14O6	-H	313.072	313.072	-0.5	20.11	3909
1520	2-(4-methoxy-9H-pyrido[3,4-b]indol-1-yl)ethan-1-ol	C14H14N2O2	-H	241.098	241.093	-22.4	0.91	1168
1521	Biochanin A-7-O-glucoside (Sissotrin)*	C22H22O10	-H	445.114	445.12	12.5	1.1	19336
1522	5,7,8-Tetrahydroxy-6-methoxyflavone*	C16H12O6	-H	299.056	299.056	0.7	12.63	20220
1523	Confertifoline	C15H22O2	-H	233.155	233.155	1.2	23.52	1198
1524	Quinolinic Acid	C7H5NO4	-H	166.015	166.018	18.4	1.08	346
1525	Lespedezaflavanone H*	C30H36O6	-H	491.244	491.244	-0.5	26.95	3372
1526	glabric acid	C30H46O5	-H	485.327	485.332	10.5	16.24	922
1527	2,4,2',4'-tetrahydroxy-3'-prenylchalcone	C20H20O5	-H	339.124	339.124	0.9	20.76	86729
1528	2,19-Dihydroxy-3-oxo-24-norolean-12-en-28-oic acid	C30H46O5	-H	485.327	485.332	10.5	16.24	922
1529	Protocatechuic acid 1-O-(Glucosylvanilloyl)	C21H22O12	-H	465.104	465.096	-16.2	20	14073
1530	Glabrene	C20H18O4	-H	321.113	321.114	0.9	20.2	57586
1531	4-Methylazetidine-2-Carboxylic acid*	C5H9NO2	-H	114.056	114.057	8.2	1.04	4000
1532	5,7,4'-Trihydroxy-8-methylflavonoid	C16H14O6	-H	301.072	301.072	1	10.18	12832
1533	Medicarpin	C16H14O4	-H	269.082	269.082	1.1	14.63	32521
1534	Dunalianoside A*	C21H22O10	-H	433.114	433.114	-0.4	10.28	40729
1535	Phenethyl caffeate	C17H16O4	-H	283.098	283.099	5	22.34	392
1536	2,6-Dimethoxybenzaldehyde	C9H10O3	-H	165.056	165.057	8.7	4.6	426197
1537	Eucommiol	C9H16O4	-H	187.098	187.098	4	10.47	5766
1538	Methyl cumalate*	C7H6O4	-H	153.019	153.021	8.6	5.54	585
1539	Deoxy-melimesSanol A	C16H10O5	-H	281.046	281.046	2.8	13.11	512
1540	Mucic acid Dimethyl Ester	C8H14O8	-H	237.062	237.061	-0.6	1	4461
1541	Kaempferol-3-O-(6''-malonyl)glucoside*	C24H22O14	-H	533.094	533.096	5	10.28	6086
1542	4-Methylbenzoic acid	C8H8O2	-H	135.045	135.046	9.6	3.41	944
1543	1,3,6-trihydroxy-7-methoxy-2,8-bis(3-methylbut-2-en-1-yl)-9-oxoxanthene-4-carbaldehyde*	C25H26O7	-H	437.161	437.161	0.3	24.32	28413
1544	Effusol	C17H16O2	-H	251.108	251.094	-53.8	18.63	240
1545	Methylsalicylate-2-O-glucoside	C14H18O8	-H	313.093	313.072	-67	20.08	686
1546	4-(Aminomethyl)-5-(hydroxymethyl)-2-methylpyridin-3-ol	C8H12N2O2	-H	167.083	167.087	24.4	4.59	957
1547	Malonyl Sissotrin*	C25H24O13	-H	531.114	531.092	-42.2	10.29	11764
1548	Catechin gallate*	C22H18O10	-H	441.083	441.084	3.5	1.1	77546
1549	2-O-Caffeoylglucaric Acid	C15H16O11	-H	371.062	371.059	-8	0.99	304
1550	Neoeriocitrin	C27H32O15	-H	595.167	595.168	1.1	11.15	14180
1551	Methoxyindoleacetic acid	C11H11NO3	-H	204.067	204.071	23.1	0.98	760
1552	Syringic acid	C9H10O5	-H	197.046	196.055	-5025.5	0.99	689
1553	Indole-3-carboxylic acid*	C9H7NO2	-H	160.04	160.045	28.2	33.82	94
1554	7-Methoxy-5-Prenyloxycoumarin	C15H16O4	-H	259.098	259.093	-17.8	2.05	213
1555	Methyl 3-O-Methyl Gallate	C9H10O5	-H	197.046	196.055	-5025.5	0.99	689
1556	Lespeflorin G9	C22H24O5	-H	367.155	367.155	0.5	23.77	147821
1557	7-O-Galloyltricetiflavan	C22H18O10	-H	441.083	441.084	3.5	1.1	77546
1558	1,3-dihydroxy-6-methoxy-7-methylanthraquinone*	C16H12O5	-H	283.061	283.061	-0.2	19.62	7115
1559	3,4-Dihydroxybenzoic acid (Protocatechuic acid)*	C7H6O4	-H	153.019	153.021	8.6	5.54	585
1560	xylosyl -5-hydroxychromone-7-O-β-D-glucoside	C20H24O13	-H	471.114	471.129	30.4	13.53	1500
1561	6''-O-Trans-Sinapoylgenipin gentiobioside	C34H44O19	-H	755.24	755.222	-24.3	11.79	802
1562	1,7-Bis(4-Hydroxy-3-Methoxyphenyl)Hepta-4,6-Dien-3-One	C21H22O5	-H	353.139	353.14	0.3	20.63	367970
1563	Syringaldehyde; 4-Hydroxy-3,5-Dimethoxybenzaldehyde	C9H10O4	-H	181.051	181.052	5.5	3.41	10329
1564	3-O-Rhamnosyl(1→2)glucosyl-2,3-dihydroxy-23-oxoolean-l2-en-28-oic acid-28-O-glucosyl ester	C48H76O19	-H	955.491	955.494	3.8	19.14	28225
1565	7-Hydroxy-4-chromone	C9H6O3	-H	161.024	161.03	35.6	17.44	248
1566	Epoxyaurapten	C19H22O4	-H	313.145	313.14	-14.9	20.12	141
1567	Butin; 7,3',4'-Trihydroxyflavanone*	C15H12O5	-H	271.061	271.061	0.9	14.52	14532
1568	Quercetin-5-O-β-D-glucoside*	C21H20O12	-H	463.088	463.081	-15.7	21.22	3455
1569	Luteolin-6,8-di-C-glucoside	C27H30O16	-H	609.146	609.149	4.1	10	786
1570	Naringenin chalcone; 2',4,4',6'-Tetrahydroxychalcone*	C15H12O5	-H	271.061	271.061	0.9	14.52	14532
1571	5,7,3',4'-tetrahydroxy-6,8-diprenylisoflavone*	C25H26O6	-H	421.166	421.166	0.8	24.24	321837
1572	4'-demethyl-3,9-dihydroeucomin glucoside	C22H24O10	-H	447.13	447.13	0.8	1.06	4023
1573	Apigenin-7-O-(2''-glucosyl)arabinoside	C26H28O14	-H	563.141	563.141	0.7	7.25	61968
1574	3-Hydroxyurs-12-en-28-oic acid (3-Epiursolic acid)*	C30H48O3	-H	455.353	455.353	0.7	27.19	27299
1575	Dihydromarein	C21H24O11	-H	451.125	451.117	-16.8	20.63	53911
1576	Lespecyrtin B2	C20H18O4	-H	321.113	321.114	0.9	20.2	57586
1577	8,11-dimethoxy-2h-[1,3]dioxolo[4,5-b]xanthen-10-one	C16H12O6	-H	299.056	299.056	0.7	12.63	20220
1578	Dalbergin glucoside*	C22H22O9	-H	429.119	429.125	13.5	1.07	1908
1579	Genistein	C15H10O5	-H	269.046	269.046	0.7	14.52	13214
1580	Licoagrochalcone C	C21H22O5	-H	353.139	353.14	0.3	20.63	367970
1581	3-Indolepropionic acid	C11H11NO2	-H	188.072	188.057	-76.3	1.86	200
1582	Malonyl isoSakuranin	C25H26O13	-H	533.13	533.132	3.3	8.31	1890
1583	2',4',6'-Trihydroxyacetophenone	C8H8O4	-H	167.035	167.04	28	6.99	1363
1584	Stearamide	C18H37NO	-H	282.28	281.249	-3652.8	30.41	63
1585	Psoralenol	C20H18O5	-H	337.108	337.109	1.2	21.22	71736
1586	O-Acetyl-L-carnitine	C9H17NO4	-H	202.108	202.108	-2.6	2.15	132
1587	Phenylpropionic acid-O-β-D-glucopyranoside	C15H18O8	-H	325.093	325.108	47.5	21.15	721
1588	Claussequinone	C16H14O5	-H	285.077	285.077	1.8	11.94	59819
1589	Vanillin; 4-Hydroxy-3-Methoxybenzaldehyde*	C8H8O3	-H	151.04	151.044	23.4	4.71	295
1590	2'-Hydroxy-3,4,5,3',4',6'-hexameth-oxychalcone	C21H24O8	-H	403.14	403.155	37.2	26.64	9941
1591	Demethylwedelolactone	C15H8O7	-H	299.02	299.021	5.4	12.74	375
1592	5,6,7,4'-Tetramethoxyflavanone	C19H20O6	-H	343.119	343.114	-12.7	1.07	25341
1593	Isolicoflavone B	C25H26O4	-H	389.176	389.176	0.3	24.07	2589
1594	Isoformononetin	C16H12O4	-H	267.066	267.067	1.4	13.54	74960
1595	Mirificin	C26H28O13	-H	547.146	547.152	11.8	1.07	1213
1596	7-Methyllicoricidin*	C27H34O5	-H	437.233	437.234	0.8	26.17	108376
1597	Diosmetin-7-O-rutinoside (Diosmin)*	C28H32O15	-H	607.167	607.166	-0.9	11.6	3370
1598	Olean-12-ene-3,16-dione (Maniladione)	C30H46O2	-H	437.342	437.234	-248.1	26.17	318
1599	Cichoriin*	C15H16O9	-H	339.072	339.078	16.2	1.15	380
1600	Aromadendrin-7-O-glucoside*	C21H22O11	-H	449.109	449.101	-17.3	20.77	6863
1601	5,7,3',5'-tetrahydroxy-6-methylfavanone*	C16H12O6	-H	299.056	299.056	0.7	12.63	20220
1602	8-Methoxyapigenin*	C16H12O6	-H	299.056	299.056	0.7	12.63	20220
1603	3'-O-methylorobol*	C16H12O6	-H	299.056	299.056	0.7	12.63	20220
1604	Daidzein-4',7-Diglucoside	C27H30O14	-H	577.156	577.157	1.1	8.27	96744
1605	Spermine	C10H26N4	-H	201.208	0	0	0	0
1606	6-O-Feruloyl-β-D-glucose	C16H20O9	-H	355.103	355.11	17.6	20.86	26022
1607	Cristatain	C36H54O11	-H	661.359	661.362	3.4	17.43	1482
1608	Licoricidin	C26H32O5	-H	423.218	423.217	-1.9	23.53	128593
1609	Juglanoside D	C16H20O9	-H	355.103	355.11	17.6	20.86	26022
1610	Digallic acid methyl ester	C15H12O9	-H	335.041	335.035	-18.7	1.01	225
1611	Kaempferol-3,7-O-diglucoside	C27H30O16	-H	609.146	609.149	4.1	10	786
1612	Isopimpinellin	C13H10O5	-H	245.046	245.044	-6.8	1	21914
1613	malonyl rothindin	C25H22O13	-H	529.099	529.097	-3.8	5.84	43595
1614	6,7,8-Tetrahydroxy-5-methoxyflavone*	C16H12O6	-H	299.056	299.056	0.7	12.63	20220
1615	3,7,4'-Trihydroxyflavone	C15H10O5	-H	269.046	269.046	0.7	14.52	13214
1616	Tetradecyldiethanolamine	C18H39NO2	-H	300.291	0	0	7.73	25
1617	Pyran[3,4-b]indole-2-ketone	C11H9O2N	-H	186.056	186.05	-33.4	1.04	202
1618	3-Indoleacrylic acid*	C11H9NO2	-H	186.056	186.05	-33.4	1.04	202
1619	Erythrabssin II*	C25H28O4	-H	391.191	391.192	0.8	22.92	150366
1620	cis-Zeatin riboside	C15H21N5O5	-H	350.147	350.143	-11.4	2.1	113
1621	Hypoglycyrrhizic acid(β)*	C30H46O4	-H	469.332	469.332	0.1	18.21	3527
1622	6''-O-Malonylgenistin	C24H22O13	-H	517.099	517.101	4.6	8.53	57458
1623	Awsoniaside B	C17H24O9	-H	371.135	371.15	40.4	22.17	18633
1624	Mosloflavone; 5-Hydroxy-6,7-Dimethoxyflavone	C17H14O5	-H	297.077	297.077	0.7	13.11	4851
1625	Dehydrodiconiferyl alcohol-gamma'-O-glucoside	C26H32O11	-H	519.187	519.143	-84.5	24.25	3025
1626	2-benzoyl-4-[(2r)-2-hydroxy-7-methyl-3-methylideneoct-6-en-1-yl]benzene-1,3,5-triol	C23H26O5	-H	381.171	381.135	-93.8	21.13	2154
1627	3,4-Dihydroxyacetophenone	C8H8O3	-H	151.04	151.044	23.4	4.71	295
1628	Eriodictyol-8-C-glucoside*	C21H22O11	-H	449.109	449.101	-17.3	20.77	6863
1629	Hydroxymenisdaurin D	C14H21NO8	-H	330.119	329.103	-3077.9	9.54	291
1630	Angustoline	C20H17N3O2	-H	330.125	329.103	-3095.4	9.55	137
1631	7,2'?dihydroxy?4'?methoxy?isoflavanol	C16H16O5	-H	287.092	287.094	5.8	13.16	1598
1632	Kurarinone	C26H30O6	-H	437.197	437.198	1.7	26.37	14936
1633	Aloe emodin-8-O-(6-acetyl)-glucoside	C23H22O11	-H	473.109	473.108	-1.3	6.35	314
1634	Liquiritigenin	C15H12O4	-H	255.066	255.067	2.2	12.17	62368
1635	3-Hydroxy-5,7,8-trimethoxyflavone*	C18H16O6	-H	327.087	327.094	19.9	1.01	544
1636	Methyl gallate*	C8H8O5	-H	183.03	183.034	22.5	2.07	265
1637	4-methoxybenzamide	C8H9NO2	-H	150.056	150.061	32.7	4.6	80
1638	Licorisoflavan B	C26H32O5	-H	423.218	423.217	-1.9	23.53	128593
1639	Isovitexin-7-O-glucoside(Saponarin)	C27H30O15	-H	593.151	593.152	1.9	6.37	31659
1640	5-Galloyl-6-O-Benzoyl Glucose	C20H20O11	-H	435.093	435.086	-17.6	19.96	7516
1641	Astrapterocarpan	C17H16O5	-H	299.092	299.094	4.3	14.78	1745
1642	6-Hydroxyluteolin 5-glucoside*	C21H20O12	-H	463.088	463.081	-15.7	21.22	3455
1643	Isolicoflavonol*	C20H18O6	-H	353.103	353.104	1.5	20.86	790391
1644	Pelargonidin-3-O-glucoside-5-O-arabinoside	C26H29O14	-H	564.148	564.145	-6	7.26	19833
1645	Luteolin-7-O-gentiobioside	C27H30O16	-H	609.146	609.149	4.1	10	786
1646	Homobutein*	C16H14O5	-H	285.077	285.077	1.8	11.94	59819
1647	Fraxetin-7,8-di-O-glucoside	C22H28O15	-H	531.136	531.129	-13	12.67	5560
1648	Puerol A*	C17H14O5	-H	297.077	297.077	0.7	13.11	4851
1649	Quercetin-3,3'-dimethyl ether	C17H14O7	-H	329.067	329.067	-0.5	8.39	203
1650	Lespecyrtin F1*	C20H18O5	-H	337.108	337.109	1.2	21.22	71736
1651	Kanzonol N	C21H20O7	-H	383.114	383.114	-0.2	16.28	4074
1652	Hedysarimcoumestan G	C21H18O7	-H	381.098	381.099	2.4	20.39	2589
1653	2',4'-Hydroxy-3,6-di-prenyl-7-hydroxy-(3,3-dimethylprop-1-ene)flavonoid	C30H34O6	-H	489.228	489.228	0.4	27.59	1824
1654	Daidzein-4'-O-glucoside*	C21H20O9	-H	415.103	415.103	-0.7	7.67	3287
1655	l-(3-hydroxy-4,5-methoxyphenyl)-7-(4-hydroxy-3-methoxyphenyl)hept-1-ene-3,5-diol*	C21H26O7	-H	389.161	389.163	5.8	17.84	960
1656	3'-geranyl-5,7,4',5'-tetrahydroxyisoflavone	C25H26O6	-H	421.166	421.166	0.8	24.24	321837
1657	Sophoraflavanone G	C25H28O6	-H	423.181	423.182	1.5	23.51	488394
1658	8-Epiloganic acid	C16H24O10	-H	375.13	375.13	1	15.79	147
1659	Melannin	C16H12O5	-H	283.061	283.061	-0.2	19.62	7115
1660	Yukovanol malonyl glucoside	C29H30O14	-H	601.156	601.139	-28.9	1.06	44110
1661	Butesuperin A	C26H22O8	-H	461.124	460.134	-2147.9	10.22	8754
1662	3'-Methoxydaidzein	C16H12O5	-H	283.061	283.061	-0.2	19.62	7115
1663	5-O-p-Coumaroylshikimic acid O-glucoside	C22H26O12	-H	481.135	481.128	-15.3	21.67	2380
1664	glyyunnansapogenin H-GlcA	C36H54O10	-H	645.364	645.364	-0.8	18.22	4266
1665	Apigenin-7-O-(6''-malonyl)glucoside	C24H22O13	-H	517.099	517.101	4.6	8.53	57458
1666	Decarrazine	C19H13NO4	-H	318.077	0	0	2.19	73
1667	3,5-Dihydro-2H-Furo[3,2-C]Quinolin-4-One*	C11H9NO2	-H	186.056	186.05	-33.4	1.04	202
1668	Guanidinoacetate	C3H7N3O2	-H	116.047	116.039	-61.8	21.06	136
1669	5-Hydroxy-3,7,8,3',4'-Pentamethoxyflavone*	C20H20O8	-H	387.109	387.114	14.3	1.07	422627
1670	Gardenoside-glucoside	C23H34O16	-H	565.177	565.166	-21	1.07	4199
1671	1-O-Feruloyl-β-D-glucose*	C16H20O9	-H	355.103	355.11	17.6	20.86	26022
1672	Ferulic β-glucoside*	C16H20O9	-H	355.103	355.11	17.6	20.86	26022
1673	Daphnin*	C15H16O9	-H	339.072	339.078	16.2	1.15	380
1674	Esculin (6,7-Dihydroxycoumarin-6-O-glucoside)*	C15H16O9	-H	339.072	339.078	16.2	1.15	380
1675	Salirepin 6'-O-Caffeate	C22H24O11	-H	463.125	463.117	-17.1	19.06	1054
1676	Hypolaetin	C15H10O7	-H	301.035	301.035	-0.5	12.77	608
1677	6,7-Dimethoxy-2-[2-(4-methoxyphenyl)ethyl]chromone	C20H20O5	-H	339.124	339.124	0.9	20.76	86729
1678	Glycyrin	C22H22O6	-H	381.134	381.135	1.1	21.13	93783
1679	Isoscutellarein*	C15H10O6	-H	285.04	285.041	1.4	14.96	12694
1680	Leachianone G	C20H20O6	-H	355.119	355.119	1.4	19.96	123270
1681	4-[3-(4,8-dimethylnona-3,7-dienyl)-3-methyloxiran-2-yl]butan-2-one	C18H30O2	-H	277.217	277.218	1.6	27.67	32926
1682	Licochalcone B	C16H14O5	-H	285.077	285.077	1.8	11.94	59819
1683	Tatarine	C15H20N2O6	-H	323.125	323.129	12.6	20.1	15438
1684	3-O-Methylquercetin	C16H12O7	-H	315.051	315.051	0.3	9.24	459
1685	3-O-caffeoyl malonyl quinic acid	C19H20O12	-H	439.088	439.086	-5.4	1.12	1359979
1686	3-O-Galloyl-D-glucose*	C13H16O10	-H	331.067	331.067	0.2	2.27	441
1687	2-(3,7-dimethylocta-2,6-dien-1-yl)-1,3,5-trihydroxyxanthen-9-one	C23H24O5	-H	379.155	379.158	7	28.99	1671
1688	Lupiwighteone glucoside	C26H28O10	-H	499.161	499.159	-4.6	15.95	1738
1689	6'-O-Sinapoylsucrose*	C23H32O15	-H	547.167	547.173	11.6	1.05	840
1690	Butein	C15H12O5	-H	271.061	271.061	0.9	14.52	14532
1691	Xanthoangelol	C25H28O4	-H	391.191	391.192	0.8	22.92	150366
1692	yunganoside E3	C36H52O10	-H	643.349	643.353	7	17.42	240
1693	3-Hydroxy-9-methoxy-10-(3,3-dimethylallyl)pterocarpene	C21H20O4	-H	335.129	335.093	-107	22.85	3009
1694	Licoagroside B	C18H24O12	-H	431.12	431.119	-0.4	5.84	16088
1695	2-Methylbenzoic acid	C8H8O2	-H	135.045	135.046	9.6	3.41	944
1696	2-Acetoxy-4-hydroxyanthraquinone	C15H8O5	-H	267.03	267.031	4.7	14.63	1301
1697	3',5,5',7-Tetrahydroxyflavanone-7-O-glucoside*	C21H22O11	-H	449.109	449.101	-17.3	20.77	6863
1698	Sophoflavescenol*	C21H20O6	-H	367.119	367.119	0.6	19.99	529738
1699	Leonuriside A*	C14H20O9	-H	331.103	331.097	-19.2	3.9	671
1700	Carpusin*	C16H14O6	-H	301.072	301.072	1	10.18	12832
1701	3,4-Dihydroxybenzeneacetic acid*	C8H8O4	-H	167.035	167.04	28	6.99	1363
1702	N,N-Dimethyl-5-methoxytryptamine	C13H18N2O	-H	217.135	217.134	-4	11.23	148
1703	9,11-dimethoxy-2h-[1,3]dioxolo[4,5-b]xanthen-10-one*	C16H12O6	-H	299.056	299.056	0.7	12.63	20220
1704	2,4'-Dihydroxy-4,6-dimethoxydihydrochalcone	C17H18O5	-H	301.108	301.107	-4	10.21	378
1705	Aracarpene 1	C16H12O6	-H	299.056	299.056	0.7	12.63	20220
1706	Pyrroloquinoline quinone	C14H6N2O8	-H	329.005	329.003	-7.3	4.59	480
1707	Vitexin-2''-O-rhamnoside	C27H30O14	-H	577.156	577.157	1.1	8.27	96744
1708	Gancaonin E*	C25H28O6	-H	423.181	423.182	1.5	23.51	488394
1709	sphenanlignan	C21H26O5	-H	357.171	357.162	-24.8	20.24	3250
1710	Quercetin*	C15H10O7	-H	301.035	301.035	-0.5	12.77	608
1711	3,23-Dihydroxylup-20(29)-en-28-oic acid (23-Hydroxybetulinic acid)	C30H48O4	-H	471.348	471.347	-1.3	22.76	342
1712	Biochanin A-7-O-glucoside-6''-O-malonate*	C25H24O13	-H	531.114	531.092	-42.2	10.29	11764
1713	7,4'-Dihydroxydihydroflavonoids	C15H12O4	-H	255.066	255.067	2.2	12.17	62368
1714	6,7-Dimethoxy-2-[2-(3'-Hydroxy-4'-Methoxyphenyl)Ethyl]Chromone	C20H20O6	-H	355.119	355.119	1.4	19.96	123270
1715	3',4',6-Trihydroxyaurone	C15H10O5	-H	269.046	269.046	0.7	14.52	13214
1716	Diosmetin (5,7,3'-Trihydroxy-4'-methoxyflavone)*	C16H12O6	-H	299.056	299.056	0.7	12.63	20220
1717	p-Dimeric galloyl methyl ester	C15H12O9	-H	335.041	335.035	-18.7	1.01	225
1718	Erysenegalensein D*	C25H26O7	-H	437.161	437.161	0.3	24.32	28413
1719	2'-HydroxyIsoxanthohumol	C21H22O6	-H	369.134	369.134	0.1	22.01	62751
1720	Violanthin	C27H30O14	-H	577.156	577.157	1.1	8.27	96744
1721	Apigenin-5-O-glucoside	C21H20O10	-H	431.098	431.098	-0.2	8.36	4852
1722	1-Methoxy-indole-3-acetamide	C11H12N2O2	-H	203.083	203.083	0.5	4.17	2240
1723	Α-hydroxyquinoline	C9H7NO	-H	144.045	144.046	3	9.27	216
1724	Vaccarin	C32H38O19	-H	725.193	725.21	22.3	12.24	5558
1725	2-benzoyl-4-[(2r)-1-hydroxy-7-methyl-3-methylideneoct-6-en-1-yl]benzene-1,3,5-triol	C23H26O5	-H	381.171	381.135	-93.8	21.13	2154
1726	3,4'-Dihydroxy-3',5'-dimethoxypropiophenone	C11H14O5	-H	225.077	225.041	-158.6	3.4	683
1727	Glisoflavone*	C21H20O6	-H	367.119	367.119	0.6	19.99	529738
1728	Oxyallobetulin*	C30H48O3	-H	455.353	455.353	0.7	27.19	27299
1729	Acacetin-7-O-galactoside*	C22H22O10	-H	445.114	445.12	12.5	1.1	19336
1730	3,7-Di-O-methylquercetin	C17H14O7	-H	329.067	329.067	-0.5	8.39	203
1731	2,4-Di-Tert-Butylphenol*	C14H22O	-H	205.16	0	0	25.45	28
1732	2,6-Di-tert-butylphenol*	C14H22O	-H	205.16	0	0	25.45	28
1733	Astragaisoflavan B malonyl glucoside	C25H26O15	-H	565.12	565.122	3.7	2.18	533
1734	Isobavachalcone	C20H20O4	-H	323.129	323.129	1	20.1	15757
1735	Methyl 4-hydroxybenzoate*	C8H8O3	-H	151.04	151.044	23.4	4.71	295
1736	Piceatannol	C14H12O4	-H	243.066	243.062	-15.9	1.86	1851
1737	Kaempferol-3-O-sulfonate	C15H10O9S	-H	364.997	365.001	10.2	9.05	124
1738	5,7-Dihydroxychromone	C9H6O4	-H	177.019	177.017	-11.1	19.05	2155
1739	2,5-Dimethoxybenzoquinone*	C8H8O4	-H	167.035	167.04	28	6.99	1363
1740	Eriodictyol-7-O-(6''-acetyl)glucoside	C23H24O12	-H	491.12	491.12	1.4	8.34	720
1741	Bracteatin*	C15H10O7	-H	301.035	301.035	-0.5	12.77	608
1742	3-amino-2-naphthoic acid*	C11H9NO2	-H	186.056	186.05	-33.4	1.04	202
1743	Ferulic acid	C10H10O4	-H	193.051	193.036	-76.6	1	2649
1744	4-Methoxysalicylic Acid	C8H8O4	-H	167.035	167.04	28	6.99	1363
1745	6-O-Caffeoylarbutin	C21H22O10	-H	433.114	433.114	-0.4	10.28	40729
1746	9,19-Cyclolanost-24-en-3-ol (Cycloartenol)	C30H50O	-H	425.379	425.376	-6.3	23.52	107
1747	(2S)-3,3-bis-(4-hydroxy-3-methoxyphenyl)-propane-1,2-diol	C17H20O6	-H	319.119	0	0	21.08	122
1748	Dihydroxy-dimethoxyflavone-7-O-glucoside*	C23H24O11	-H	475.125	475.13	11.1	1.08	66158
1749	4,5,8-Trihydroxy-α-tetralone 5-O-D-[6'-O-(4''-acetoxylbenzoyl)]glucoside	C25H26O12	-H	517.135	517.128	-14.7	26.43	9750
1750	Tenuifoliside C	C35H44O19	-H	767.24	767.224	-21.8	13.22	1207
1751	3-Hydroxy-4-isopropylbenzylalcohol-3-O-glucoside	C16H24O7	-H	327.145	327.124	-62.6	20.03	1065
1752	Formononetin-7-O-glucoside (Ononin)*	C22H22O9	-H	429.119	429.125	13.5	1.07	1908
1753	Isovanillin	C8H8O3	-H	151.04	151.044	23.4	4.71	295
1754	5'-Methoxymatairesinoside	C27H34O12	-H	549.198	549.162	-65.1	8.51	11252
1755	Lauryldiethanolamine	C16H35NO2	-H	272.26	0	0	27.9	46
1756	Isolaxifolin*	C25H24O5	-H	403.155	403.155	0.4	26.64	37780
1757	Scutevulin*	C16H12O6	-H	299.056	299.056	0.7	12.63	20220
1758	Pratensein*	C16H12O6	-H	299.056	299.056	0.7	12.63	20220
1759	(3S)-1,3-dihydroxy-2,3,3a,4-tetrahydropyrrolo[2,1-b]quinazolin-9(1H)-one	C11H12N2O3	-H	219.078	219.068	-43.6	10.15	943
1760	3-Oxo-19-hydroxyurs-12-en-28-oic acid (Pomonic acid)	C30H46O4	-H	469.332	469.332	0.1	18.21	3527
1761	Hispidulin-8-C-(2''-O-xylosyl)xyloside	C26H28O14	-H	563.141	563.141	0.7	7.25	61968
1762	4-Ketopinoresinol	C20H20O7	-H	371.114	371.114	0	20.7	1898
1763	3'-Methoxy-6''-O-xylosyl puerarin	C27H30O14	-H	577.156	577.157	1.1	8.27	96744
1764	Nicotianamine	C12H21N3O6	-H	302.136	302.136	0	0.96	4042
1765	3,22-Dihydroxy-11-oxoolean-12-en-30-oic acid gamma-lactone (Glabrolide)	C30H44O4	-H	467.317	467.321	8.5	23.53	2414
1766	peganoneⅠ-Triglucose-Rhamnose	C40H52O24	-H	915.278	915.245	-35.9	25.64	972
1767	Erybraedin D	C25H26O4	-H	389.176	389.176	0.3	24.07	2589
1768	Tuberosin*	C20H18O5	-H	337.108	337.109	1.2	21.22	71736
1769	Lespeflorin H1*	C21H20O5	-H	351.124	351.124	0.9	20.76	30833
1770	Medioresinol-4,4'-di-O-glucoside	C33H44O17	-H	711.251	711.222	-39.6	1.06	1585
1771	Isorhapontigenin*	C15H14O4	-H	257.082	257.082	0.6	8.45	7252
1772	3',4',7-Trihydroxyflavone	C15H10O5	-H	269.046	269.046	0.7	14.52	13214
1773	Vitexilactone*	C22H34O5	-H	377.233	377.227	-16.1	1.06	404
1774	gartanin*	C23H24O6	-H	395.15	395.149	-1.7	25.1	516
1775	5-O-Galloyl-D-hamamelose*	C13H16O10	-H	331.067	331.067	0.2	2.27	441
1776	Amoenin	C21H20O11	-H	447.093	447.084	-21	18.86	314
1777	Damnacanthal	C16H10O5	-H	281.046	281.046	2.8	13.11	512
1778	3-Hydroxycycloarta-24-ene-26-oic acid (Isomangiferolic acid)*	C30H48O3	-H	455.353	455.353	0.7	27.19	27299
1779	1,3-dihydroxy-6,7-dimethoxy-2,8-bis(3-methylbut-2-en-1-yl)xanthen-9-one	C25H28O6	-H	423.181	423.182	1.5	23.51	488394
1780	5-Hydroxyindole-3-acetic acid	C10H9NO3	-H	190.051	190.052	6.3	4.17	146
1781	Kaempferol-3-O-glucoside (Astragalin)*	C21H20O11	-H	447.093	447.084	-21	18.86	314
1782	β-Oxoacteoside	C29H34O16	-H	637.177	637.171	-10.6	10.1	13297
1783	6'-O-α-D-galactosylbarlerin*	C25H38O17	-H	609.204	609.19	-22.7	1.05	6022
1784	Lespeflorin B2	C25H28O5	-H	407.186	407.187	1.2	23.73	260599
1785	Tamarixetin-3-O-(6''-malonyl)glucoside*	C25H24O15	-H	563.104	563.141	65	7.24	438
1786	5-hydroxy-7,9,10-trimethoxy-2,2-dimethyl-1,11-dioxatetracen-6-one	C21H20O7	-H	383.114	383.114	-0.2	16.28	4074
1787	p-Hydroxypheny-β-D-allopyranoside	C12H16O7	-H	271.082	271.081	-4.9	0.94	6435
1788	Quercetin-7-O-glucoside*	C21H20O12	-H	463.088	463.081	-15.7	21.22	3455
1789	Esculetin (6,7-Dihydroxycoumarin)	C9H6O4	-H	177.019	177.017	-11.1	19.05	2155
1790	Bavachin	C20H20O4	-H	323.129	323.129	1	20.1	15757
1791	3,13,15-Trihydroxyoleanane-12-one	C30H50O4	-H	473.364	473.363	-0.9	30.95	503
1792	13-Methyl-27-norolean-14-en-3-ol (Taraxerol)	C30H50O	-H	425.379	425.376	-6.3	23.52	107
1793	2,5-Dihydroxyacetophenone*	C8H8O3	-H	151.04	151.044	23.4	4.71	295
1794	3,25-Epoxy-3-hydroxyolean-18-en-28-oic acid (Semimoronic acid)	C30H46O4	-H	469.332	469.332	0.1	18.21	3527
1795	Magnolignan A-2-O-glucoside	C24H30O9	-H	461.182	461.189	16.7	23.52	1164
1796	Kaempferol-7-O-glucoside*	C21H20O11	-H	447.093	447.084	-21	18.86	314
1797	Formononetin (7-Hydroxy-4'-methoxyisoflavone)	C16H12O4	-H	267.066	267.067	1.4	13.54	74960
1798	3.4-Methylendioxycinnamalaceton	C13H12O3	-H	215.071	215.075	15.6	0.99	694
1799	Gancaonin N	C21H20O6	-H	367.119	367.119	0.6	19.99	529738
1800	Luteolin-3'-O-glucoside*	C21H20O11	-H	447.093	447.084	-21	18.86	314
1801	1,4-dihydroxyxanthen-9-one	C13H8O4	-H	227.035	227.034	-3.7	1.03	202
1802	Robinetin	C15H10O7	-H	301.035	301.035	-0.5	12.77	608
1803	Quercetin-4'-O-glucoside (Spiraeoside)*	C21H20O12	-H	463.088	463.081	-15.7	21.22	3455
1804	Isoliquiritigenin	C15H12O4	-H	255.066	255.067	2.2	12.17	62368
1805	2-(4,5-dihydroxy-3-methoxypheny)methenyl-5-(4-hydroxyphenyl)ethenyI-3(2H)-furanone	C20H16O6	-H	351.087	351.088	1.4	22.32	676852
1806	6,8-Diprenylnaringenin; Lonchocarpol A*	C25H28O5	-H	407.186	407.187	1.2	23.73	260599
1807	Bauhinoxepin J*	C15H12O4	-H	255.066	255.067	2.2	12.17	62368
1808	Procyanidin B2	C30H26O12	-H	577.135	577.157	37.7	8.27	8922
1809	Vanillic acid	C8H8O4	-H	167.035	167.04	28	6.99	1363
1810	1,7-Dihydroxyxanthone	C13H8O4	-H	227.035	227.034	-3.7	1.03	202
1811	Verecundin(Pinocembrin-5-glucoside)*	C21H22O9	-H	417.119	417.119	0.4	8.52	532107
1812	5,10-dihydroxy-2,2-dimethyl-7-(3-methylbut-2-en-1-yl)-3,4-dihydro-1,11-dioxatetracen-6-one	C23H24O5	-H	379.155	379.158	7	28.99	1671
1813	Malonyl Wistin*	C26H26O13	-H	545.13	545.119	-20	9.43	342
1814	Erythro-Guaiacylglycerol-β-threo-syringylglycerol Ether	C21H28O10	-H	439.161	439.16	-2.2	1.11	4932
1815	Gancaonin R	C24H30O4	-H	381.207	381.135	-189.3	21.13	765
1816	6-O-Galloyl-β-D-glucose*	C13H16O10	-H	331.067	331.067	0.2	2.27	441
1817	Guaiacylglycerol-β-Guaiacyl Ether	C17H20O6	-H	319.119	0	0	21.08	122
1818	Orientin-6-C-arabinoside	C26H28O15	-H	579.136	578.114	-1763.6	13.57	410
1819	Pimaradienone*	C20H30O	-H	285.222	0	0	22.57	93
1820	Methoxy dereticulatin	C26H28O7	-H	451.176	451.117	-131.7	20.64	841
1821	Negundoin A*	C22H34O5	-H	377.233	377.227	-16.1	1.06	404
1822	Xanthohumol	C21H22O5	-H	353.139	353.14	0.3	20.63	367970
1823	2,5-Dihydroxybenzaldehyde*	C7H6O3	-H	137.024	137.025	6.4	9.77	1804
1824	Crotalarin*	C20H18O5	-H	337.108	337.109	1.2	21.22	71736
1825	6-prenylapigenin*	C20H18O5	-H	337.108	337.109	1.2	21.22	71736
1826	Pinocembrin (Dihydrochrysin)	C15H12O4	-H	255.066	255.067	2.2	12.17	62368
1827	Octadecadienamide	C18H33NO	-H	278.249	277.218	-3705.2	27.67	299
1828	Homeriodictyol	C16H14O6	-H	301.072	301.072	1	10.18	12832
1829	2,3,19-trihydroxyurs-12-en-28-oic acid (Euscaphic acid)	C30H48O5	-H	487.343	487.343	-0.3	22.08	355
1830	N-Oleoylethanolamine	C20H39NO2	-H	324.291	0	0	0	0
1831	6-Prenylapigenin malonyl glucoside	C29H30O13	-H	585.161	585.14	-36	11.14	1488
1832	N-Acetylisatin	C10H7NO3	-H	188.035	188.039	21.4	1.06	332
1833	6,7-Dimethoxy-4-chromanone	C11H12O4	-H	207.066	207.063	-14.8	1.14	538
1834	Isopelletierine	C8H15NO	-H	140.108	0	0	0	0
1835	Ferulic acid-4-O-glucoside	C16H20O9	-H	355.103	355.11	17.6	20.86	26022
1836	nordalbergin	C15H10O4	-H	253.051	253.051	0.9	11.32	8351
1837	Wedelolactone	C16H10O7	-H	313.035	313.036	0.5	12.5	2134
1838	Hesperetin	C16H14O6	-H	301.072	301.072	1	10.18	12832
1839	2,3-Dihydroxyolean-12-en-28-oic acid (2-Hydroxyoleanolic acid)*	C30H48O4	-H	471.348	471.347	-1.3	22.76	342
1840	Acacetin*	C16H12O5	-H	283.061	283.061	-0.2	19.62	7115
1841	6-O-p-Coumaroyl-β-D-glucose	C15H18O8	-H	325.093	325.108	47.5	21.15	721
1842	6,7-Dihydroxyflavone*	C15H10O4	-H	253.051	253.051	0.9	11.32	8351
1843	Syringic acid 4-O-rhamnoside	C15H20O9	-H	343.103	343.113	28.2	1.07	15396
1844	Piceid (3,4',5-Trihydroxystilbene-3-O-glucoside)*	C20H22O8	-H	389.124	389.12	-10.7	1.08	15851
1845	Lespeflorin G2	C26H30O5	-H	421.202	421.202	-1.1	24.44	15973
1846	2,3-Dihydroxy-12-ursen-28-oic acid*	C30H48O4	-H	471.348	471.347	-1.3	22.76	342
1847	Flemingin F	C25H26O6	-H	421.166	421.166	0.8	24.24	321837
1848	Taxifolin-2-O-glucoside	C21H22O12	-H	465.104	465.096	-16.2	20	14073
1849	Trifolirhizin (Maackiain-3-O-glucoside)*	C22H22O10	-H	445.114	445.12	12.5	1.1	19336
1850	5-(2-Hydroxyethyl)-2-O-glucosylphenol	C14H20O8	-H	315.109	315.073	-113.9	3.07	382
1851	3-O-Methylgallic Acid*	C8H8O5	-H	183.03	183.034	22.5	2.07	265
1852	4-hydroxy-4-(2-hydroxyphenyl)butanoic acid	C10H12O4	-H	195.066	195.052	-73.9	0.99	20617
1853	2,3-Dihydroxyurs-12,18-dien-28-oic acid*	C30H46O4	-H	469.332	469.332	0.1	18.21	3527
1854	4',5-Dihydroxy-3',5'-dimethoxyflavone	C17H14O6	-H	313.072	313.072	-0.5	20.11	3909
1855	Eriodictyol-3'-O-glucoside*	C21H22O11	-H	449.109	449.101	-17.3	20.77	6863
1856	N',N'',N'''-p-Coumaroyl-cinnamoyl-caffeoyl spermidine	C34H37N3O6	-H	582.261	582.254	-12.1	28.27	891
1857	Licoisoflavanone*	C20H18O6	-H	353.103	353.104	1.5	20.86	790391
1858	2-Amino-3-methoxybenzoic acid	C8H9NO3	-H	166.051	166.06	55.1	4.6	31086
1859	Glyceollin III	C20H18O5	-H	337.108	337.109	1.2	21.22	71736
1860	Tricetin (5,7,3',4',5'-Pentahydroxyflavone)	C15H10O7	-H	301.035	301.035	-0.5	12.77	608
1861	Kushenol N	C26H30O7	-H	453.192	453.132	-131.2	20.24	626
1862	Protocatechuic acid xylosyl xyloside	C17H22O12	-H	417.104	417.119	36.8	8.52	156825
1863	3'-Deoxysappanol	C16H16O5	-H	287.092	287.094	5.8	13.16	1598
1864	6-O-Caffeoyl-D-glucose*	C15H18O9	-H	341.088	341.109	61.8	1.07	17885
1865	Neoligustilide	C12H14O2	-H	189.092	189.09	-12.8	2.02	138
1866	Rubrofusarin-6-O-glucoside*	C21H22O10	-H	433.114	433.114	-0.4	10.28	40729
1867	Medicagenic acid-3-O-glucosyl-(1,6)-glucosyl-(1,3)-glucoside	C48H76O21	-H	987.481	987.477	-3.8	18.02	20251
1868	Lespeflorin G7	C21H22O5	-H	353.139	353.14	0.3	20.63	367970
1869	8-Prenyl-phaseollinisoflavan	C25H28O4	-H	391.191	391.192	0.8	22.92	150366
1870	Nor-rubrofuSarin-6-O-β–D-glucopyranoside	C20H20O10	-H	419.098	419.099	0.8	4.6	8645
1871	Hispidulin (5,7,4'-Trihydroxy-6-methoxyflavone)*	C16H12O6	-H	299.056	299.056	0.7	12.63	20220
1872	3,5,4'-Trihydroxy-7-methoxyflavone (Rhamnocitrin)*	C16H12O6	-H	299.056	299.056	0.7	12.63	20220
1873	Tectorigenin*	C16H12O6	-H	299.056	299.056	0.7	12.63	20220
1874	Apigenin-7,4'-dimethyl ether	C17H14O5	-H	297.077	297.077	0.7	13.11	4851
1875	3'-Deoxy-4-O-methylsappanol	C16H14O6	-H	301.072	301.072	1	10.18	12832
1876	(2Z)-6-hydroxy-2-(3-methoxybenzylidene)-1-benzofuran-3(2H)-one	C16H12O4	-H	267.066	267.067	1.4	13.54	74960
1877	Sulphuretin	C15H10O5	-H	269.046	269.046	0.7	14.52	13214
1878	Soyasaponin E glucuronic acid glucoside	C42H66O14	-H	793.438	793.444	7.3	20.19	1182
1879	2,4-Dihydroxybenzaldehyde	C7H6O3	-H	137.024	137.025	6.4	9.77	1804
1880	4,6-Dimethoxyisoflavone-7-O-glucoside*	C26H26O13	-H	545.13	545.119	-20	9.43	342
1881	Piperidine	C5H11N	-H	84.0819	0	0	0	0
1882	ormosinol*	C30H36O6	-H	491.244	491.244	-0.5	26.95	3372
1883	(2S)-5,7-dimethoxy-3',4'-methylenedioxyflavanone	C18H16O6	-H	327.087	327.094	19.9	1.01	544
1884	Lespedezol C1	C25H24O6	-H	419.15	419.15	0.8	26.44	209924
1885	Guaiacylglycerol-β-Guaiacyl Ether glucoside	C23H30O11	-H	481.172	481.184	25.8	14.26	128
1886	"""""""6""""""""'-O-AcetylAmurensin"""""""	C28H30O12	-H	557.166	557.157	-16.8	10.22	286
1887	p-Coumaryl alcohol	C9H10O2	-H	149.061	150.509	9713.6	18.31	202
1888	5,2'-Dihydroxy-7,8-dimethoxyflavone	C17H14O6	-H	313.072	313.072	-0.5	20.11	3909
1889	Chrysoeriol-8-C-glucoside (Scoparin)	C22H22O11	-H	461.109	461.109	-0.4	7.13	658
1890	Lespeflorin G11	C25H26O5	-H	405.171	405.171	0.3	25.06	42809
1891	3-Methoxybenzoic acid	C8H8O3	-H	151.04	151.044	23.4	4.71	295
1892	Kuraridin	C26H30O6	-H	437.197	437.198	1.7	26.37	14936
1893	N-Feruloyltyramine 4'-glucoside	C24H29NO9	-H	474.177	475.13	2010.1	1.03	4124
1894	(S)-2-Hydroxy-3-(4-Hydroxyphenyl)Propanoic Acid	C9H10O4	-H	181.051	181.052	5.5	3.41	10329
1895	Methoxy-erythro-Guaiacyl glycerol β-threo-syringyl glycerol ether	C22H30O11	-H	469.172	468.152	-2173.1	23.34	736
1896	Dihydrophaseic acid	C15H22O5	-H	281.139	280.86	-994.6	2.45	192
1897	Syringaresinol	C22H26O8	-H	417.155	417.119	-86.4	8.52	13207
1898	4-Hydroxybenzoic acid glucosyl xyloside*	C18H24O12	-H	431.12	431.119	-0.4	5.84	16088
1899	Sideretin (5,7,8-Trihydroxy-6-methoxycoumarin)	C10H8O6	-H	223.025	223.039	64.8	13.52	311
1900	4'-O-Methylglabridin	C21H22O4	-H	337.145	337.145	0.7	20.97	20029
1901	7-Methoxyapigenindin	C16H13O4	-H	268.074	268.071	-12.1	13.54	12525
1902	Dihydroactinidiolide	C11H16O2	-H	179.108	179.112	25.8	11.22	148
1903	Melilotocarpan D	C17H16O6	-H	315.087	315.073	-46.8	3.06	4484
1904	Neoglycyrol	C21H18O6	-H	365.103	365.103	1	21.22	82987
1905	Iso-glycyrdione A*	C25H28O5	-H	407.186	407.187	1.2	23.73	260599
1906	Apigenin-7-O-(2''-O-apiosyl)(6''-Malonyl)glucoside*	C29H30O17	-H	649.141	649.145	5.9	8.5	118814
1907	Lespecyrtin E4	C30H32O5	-H	471.218	471.216	-3	23.56	182
1908	21,23:24,25-Diepoxy-21-hydroxylanost-7-en-3-one (Melianone)	C30H46O4	-H	469.332	469.332	0.1	18.21	3527
1909	Glucosyl 2,6-dimethyl-8-oxoocta-2,6-dienoic acid	C16H24O8	-H	343.14	343.149	26	1.06	2275
1910	Dihydroferulic acid glucoside	C16H22O9	-H	357.119	357.133	40	19.94	14683
1911	1-methyl-9-[2-(1,2,4-triazol-1-yl)ethyl]-2H-pyrido[3,4-b]indol-7-one	C16H15N5O	-H	292.12	292.12	-1.5	3.9	5195
1912	Gancaonin D	C21H20O7	-H	383.114	383.114	-0.2	16.28	4074
1913	Liquiritigenin-7-O-apioside-4'-O-glucoside*	C26H30O13	-H	549.161	549.162	0.9	8.51	362622
1914	1-O-(3,4-Dihydroxy-5-methoxy-benzoyl)-glucoside	C14H18O10	-H	345.083	345.082	-1.9	1.02	202
1915	3'-p-Coumaroyl-sucrose	C21H28O13	-H	487.146	487.149	5.9	12.24	430
1916	Heyneanachalcone	C21H22O4	-H	337.145	337.145	0.7	20.97	20029
1917	Dihydrokaempferol-3-O-glucoside*	C21H22O11	-H	449.109	449.101	-17.3	20.77	6863
1918	Glabrone	C20H16O5	-H	335.092	335.093	0.8	22.85	139755
1919	Coniferin	C16H22O8	-H	341.124	341.109	-44.2	1.07	198141
1920	Gamma-Mangostin*	C23H24O6	-H	395.15	395.149	-1.7	25.1	516
1921	6,8-Diprenylgenistein; 5,7,4'-Trihydroxy-6,8-Diprenylisoflavone	C25H26O5	-H	405.171	405.171	0.3	25.06	42809
1922	Phloroglucinol; 1,3,5-Benzenetriol	C6H6O3	-H	125.024	125.026	13.5	20.89	392
1923	Lespedezaflavanone D	C25H28O6	-H	423.181	423.182	1.5	23.51	488394
1924	1-O-Gentisoyl-β-D-glucoside*	C13H16O9	-H	315.072	315.072	0.8	3.06	14636
1925	Protocatechuic acid-4-O-glucoside*	C13H16O9	-H	315.072	315.072	0.8	3.06	14636
1926	9,12-Octadecadienoic acid,ethyl ester	C20H36O2	-H	307.264	307.265	0.9	30.7	1647
1927	Neobavaisoflavone	C20H18O4	-H	321.113	321.114	0.9	20.2	57586
1928	7,4'-Di-O-methyldaidzein	C17H14O4	-H	281.082	281.087	18.8	1.01	2316
1929	Maackiain	C16H12O5	-H	283.061	283.061	-0.2	19.62	7115
1930	Betaine	C5H11NO2	-H	116.072	116.072	-0.9	1.1	404
1931	Wighteone; Erythrinin B	C20H18O5	-H	337.108	337.109	1.2	21.22	71736
1932	Nortiger thorn aldehyde (1,3-Dihydroxy-2-formyl anthraquinone)	C15H8O6	-H	283.025	283.025	0.4	14.94	1831
1933	Isoluteolin (Orobol)(5,7,3',4'-tetrahydroxyisoflavone)	C15H10O6	-H	285.04	285.041	1.4	14.96	12694
1934	1,7-Bis(4-hydroxy-3-methoxyphenyl)heptane-3,5-diol	C21H28O6	-H	375.181	375.185	9.1	18.19	67457
1935	Sinapic acid	C11H12O5	-H	223.061	223.047	-65.6	1.01	4653
1936	6-Hydroxy-2'-methoxyflavone	C16H12O4	-H	267.066	267.067	1.4	13.54	74960
1937	Phloroglucinol-1-O-β-D-glucopyranoside	C12H16O8	-H	287.077	287.082	18	11.94	1231
1938	Paratocarpin B	C25H26O4	-H	389.176	389.176	0.3	24.07	2589
1939	4-Methoxycinnamic acid	C10H10O3	-H	177.056	177.053	-14.5	33.74	1155
1940	Apigenin-6-C-xyloside-8-C-arabinoside	C25H26O13	-H	533.13	533.132	3.3	8.31	1890
1941	3,19-Dihydroxyurs-12-en-28-oic acid (Pomolic acid)*	C30H48O4	-H	471.348	471.347	-1.3	22.76	342
1942	Prunetin (5,4'-Dihydroxy-7-methoxyisoflavone)*	C16H12O5	-H	283.061	283.061	-0.2	19.62	7115
1943	Micheliolide	C15H20O3	-H	247.134	247.127	-28.7	13.95	62
1944	Butylidenephthalide	C12H12O2	-H	187.076	187.082	29.9	1.03	202
1945	3,4-Dihydroxyphenylethanol-8-O-(β-D-apinosyl(1→3)-D-glucosyl(1→6)]-β-D-glucoside	C25H38O17	-H	609.204	609.19	-22.7	1.05	6022
1946	3,12-Dihydroxyoleanan-28,13-olide (Oleanderolide)	C30H48O4	-H	471.348	471.347	-1.3	22.76	342
1947	2-Hydroxyphenol-1-O-glucosyl(6→1)rhamnoside	C18H26O11	-H	417.14	417.119	-49.9	8.52	63705
1948	Luteolin-6-C-(2''-glucuronyl)glucoside	C27H28O17	-H	623.125	623.108	-28	11.25	391
1949	Glucosyl 9-hydroxy-3-methyldec-2-enoic acid	C17H30O8	-H	361.187	361.168	-52.3	17.01	339
1950	5,7-Dihydroxy-2'-methoxy-3',4'-methyleneoxydihydroisoflavone	C17H14O7	-H	329.067	329.067	-0.5	8.39	203
1951	6-Methoxykaempferol-3-O-glucoside*	C22H22O12	-H	477.104	477.107	7.4	8.93	357
1952	6-Methoxy-5,2',4'-trihydroxy-3-benzoylbenzofuran	C16H12O6	-H	299.056	299.056	0.7	12.63	20220
1953	2',4'-Dihydroxyacetophenone*	C8H8O3	-H	151.04	151.044	23.4	4.71	295
1954	Secoxyloganin*	C17H24O11	-H	403.125	403.131	16.2	23.77	2101
1955	Kaempferol-3-O-(6''-Acetyl)glucosyl-(1→3)-Galactoside	C29H32O17	-H	651.157	651.156	-0.4	11.59	8569
1956	Hesperetin-7-O-neohesperidoside(Neohesperidin)	C28H34O15	-H	609.182	609.188	9.1	1.05	11432
1957	Glucosyringic acid	C15H20O10	-H	359.098	359.099	1.1	3.66	1450
1958	Elaidolinolenic acid	C18H30O2	-H	277.217	277.218	1.6	27.67	32926
1959	4-Hydroxycoumarin	C9H6O3	-H	161.024	161.03	35.6	17.44	248
1960	4,5,6-Trihydroxy-2-cyclohexen-1-ylideneacetonitrile	C8H9NO3	-H	166.051	166.06	55.1	4.6	31086
1961	4-O-Glucosyl-sinapate	C17H22O10	-H	385.114	385.122	19.8	1.03	843
1962	Alnusonol	C19H20O4	-H	311.129	311.11	-60.7	0.97	1255
1963	Tababiphenyl C	C18H18O4	-H	297.113	297.114	1.6	14.41	244
1964	24,30-Dihydroxy-12(13)-ene-lupeol*	C30H48O3	-H	455.353	455.353	0.7	27.19	27299
1965	3-Hydroxyolean-12-en-28-oic acid (Oleanolic acid)*	C30H48O3	-H	455.353	455.353	0.7	27.19	27299
1966	Piperitol	C20H20O6	-H	355.119	355.119	1.4	19.96	123270
1967	Coumestrol	C15H8O5	-H	267.03	267.031	4.7	14.63	1301
1968	Nor-rubrofuSarin-6-O-β–D-(6,-O-malonyl)glucopyranoside	C23H22O13	-H	505.099	504.124	-1930.7	10.24	541
1969	(2R,3R)-8-Prenyl-7,4'-dihydroxy-5-methoxydihydroflavonol	C21H22O6	-H	369.134	369.134	0.1	22.01	62751
1970	4-Hydroxybenzaldehyde	C7H6O2	-H	121.029	121.031	11.9	9.24	2640
1971	Pinoresinol-4-O-glucoside	C26H32O11	-H	519.187	519.143	-84.5	24.25	3025
1972	Calceolarioside E*	C28H34O15	-H	609.182	609.188	9.1	1.05	11432
1973	2-(3,4-dihydroxyphenyl)ethanediol 1-O-β-D-glucopyranoside*	C14H20O9	-H	331.103	331.097	-19.2	3.9	671
1974	Kushenol E; Flemiphilippinin D*	C25H28O6	-H	423.181	423.182	1.5	23.51	488394
1975	Caffeoyl-O-mannitol	C15H20O9	-H	343.103	343.113	28.2	1.07	15396
1976	2-(p-Hydroxyphenethoxy)-6-feruloyl-O-glucosyl-xylose	C29H36O14	-H	607.203	607.201	-3.8	13.51	595
1977	Indole-3-carboxaldehyde	C9H7NO	-H	144.045	144.046	3	9.27	216
1978	Quercetin-7-O-(6''-malonyl)glucoside	C24H22O15	-H	549.089	549.093	7.3	20.65	602
1979	3,23-Dihydroxy-30-noroleana-12,20(29)-dien-28-oic acid (30-Norhederagenin)	C29H44O4	-H	455.317	455.317	0.8	32.28	9271
1980	Genistein-8-C-glucoside	C21H20O10	-H	431.098	431.098	-0.2	8.36	4852
1981	Puerarone	C20H16O5	-H	335.092	335.093	0.8	22.85	139755
1982	5-Hydroxy-4',6,7-trimethoxyflavone (Salvigenin)	C18H16O6	-H	327.087	327.094	19.9	1.01	544
1983	glycyrrhetic acid monoglucuronide	C36H54O10	-H	645.364	645.364	-0.8	18.22	4266
1984	10-Formyltetrahydrofolic Acid	C20H23N7O7	-H	472.159	472.178	40.9	0.94	741
1985	Puerol B	C18H16O5	-H	311.092	311.093	2.5	7.41	1323
1986	Phthalic acid	C8H6O4	-H	165.019	165.022	14	5.78	475
1987	6,7,8,3',4'-Pentamethoxyflavanone	C20H22O7	-H	373.129	373.129	0.3	16.36	2924
1988	2,4,4'-trihydroxychalcone*	C15H12O4	-H	255.066	255.067	2.2	12.17	62368
1989	N-Feruloylhydroxyputrescine	C14H20N2O4	-H	279.135	279.128	-26.5	19.09	479
1990	2-Hydroxybenzaldehyde (Salicylaldehyde)	C7H6O2	-H	121.029	121.031	11.9	9.24	2640
1991	Neosakuranin	C22H24O10	-H	447.13	447.13	0.8	1.06	4023
1992	(3-Mustard acyl)-fructosyl-α-D-(6-mustard acyl)glucoside	C34H42O19	-H	753.225	753.227	3.4	7.6	4499
1993	Dunalianoside B*	C21H22O11	-H	449.109	449.101	-17.3	20.77	6863
1994	Dihydrokaempferol-7-O-glucoside*	C21H22O11	-H	449.109	449.101	-17.3	20.77	6863
1995	Glabridin	C20H20O4	-H	323.129	323.129	1	20.1	15757
1996	Protocatechuic acid 1-O-Rutinoside	C19H26O13	-H	461.13	461.135	10.6	10.22	14201
1997	Hesperetin-5-O-glucoside	C22H24O11	-H	463.125	463.117	-17.1	19.06	1054
1998	Euchrenone A16*	C25H28O5	-H	407.186	407.187	1.2	23.73	260599
1999	2'-Hydroxydaidzein	C15H10O5	-H	269.046	269.046	0.7	14.52	13214
[truncated: 965 more rows]

## Sheet: 筛选后
No	Name	Formula	Extraction Mass(Da)	Found at Mass(Da)	Error(ppm)	RT(min)	Intensity
2	5,7,5'-Trimethoxy-3',4'-methylenedioxyflavonoid	C19H16O7	355.082	355.083	1	8.47	3293
5	(2r,3s,4r,5s)-2-(6-aminopurin-9-yl)-5-(hydroxymethyl)oxolane-3,4-diol	C10H13N5O4	266.089	266.088	-4.3	0.97	1411
7	Apigenin-6-C-arabinoside-8-C-xyloside*	C25H26O13	533.13	533.132	3.3	8.31	1890
14	1,3-O-Di-p-Coumaroylglycerol	C21H20O7	383.114	383.114	-0.2	16.28	4074
19	Gluconic acid	C6H12O7	195.051	195.052	3.5	0.99	75909
22	LysoPE 18:3(2n isomer)*	C23H42NO7P	474.263	474.263	1.7	22.42	1534
23	N-Alpha-Acetyl-L-Asparagine	C6H10N2O4	173.057	173.057	1.8	0.97	1230
27	6-Prenylluteolin	C20H18O6	353.103	353.104	1.5	20.86	790391
30	4'-O-Methylbavachalcone	C21H22O4	337.145	337.145	0.7	20.97	20029
31	Corylidin	C20H16O7	367.082	367.083	0.6	17.21	6816
33	1-O-Caffeoyl-3-O-p-coumaroylglycerol	C21H20O8	399.109	399.11	3.4	9.79	1361
34	Daidzein-4'-O-glucoside*	C21H20O9	415.103	415.103	-0.7	7.67	3287
40	Apigenin-6,8-di-C-arabinoside*	C25H26O13	533.13	533.132	3.3	8.31	1890
43	Pinoresinol*	C20H22O6	357.134	357.134	-0.1	19.93	53186
44	Epipinoresinol*	C20H22O6	357.134	357.134	-0.1	19.93	53186
45	Butin; 7,3',4'-Trihydroxyflavanone*	C15H12O5	271.061	271.061	0.9	14.52	14532
47	Pterocarpine	C17H14O5	297.077	297.077	0.7	13.11	4851
48	Licoflavone B	C25H26O4	389.176	389.176	0.3	24.07	2589
49	Puerarone	C20H16O5	335.092	335.093	0.8	22.85	139755
57	3'-Methoxy-6''-O-xylosyl puerarin	C27H30O14	577.156	577.157	1.1	8.27	96744
58	Petroselinic acid*	C18H34O2	281.249	281.249	1	30.43	5913
59	Elaidic Acid*	C18H34O2	281.249	281.249	1	30.43	5913
61	Gancaonin Q	C25H26O5	405.171	405.171	0.3	25.06	42809
63	Melibiose	C12H22O11	341.109	341.109	0.4	1.07	692285
64	Daidzein-7-O-glucoside(Daidzin)*	C21H20O9	415.103	415.103	-0.7	7.67	3287
65	Schisantherin J	C35H40O11	635.25	635.248	-2.1	10.12	1499
66	Lespecyrtin B2	C20H18O4	321.113	321.114	0.9	20.2	57586
70	γ-Linolenic Acid*	C18H30O2	277.217	277.218	1.6	27.67	32926
74	Arbutin	C12H16O7	271.082	271.081	-4.9	0.94	6435
75	Phe-Ser-Tyr-Asp	C25H30N4O9	529.194	529.196	4.5	24.54	13265
76	Afrormosin (6,4'-Dimethoxy-7-Hydroxyisoflavone)	C17H14O5	297.077	297.077	0.7	13.11	4851
78	Daidzein-4',7-Diglucoside	C27H30O14	577.156	577.157	1.1	8.27	96744
83	Isoxanthohumol	C21H22O5	353.139	353.14	0.3	20.63	367970
84	Adenosine	C10H13N5O4	266.089	266.088	-4.3	0.97	1411
85	Isolicoflavone B	C25H26O4	389.176	389.176	0.3	24.07	2589
86	Apigenin-6-C-(2''-glucosyl)arabinoside	C26H28O14	563.141	563.141	0.7	7.25	61968
91	Coniferyl ferulate	C20H20O6	355.119	355.119	1.4	19.96	123270
100	alpha-Hydroxylinoleic acid*	C18H32O3	295.228	295.228	0.8	23.97	28724
102	9-Hydroxy-13-oxo-10-octadecenoic Acid	C18H32O4	311.223	311.223	1	20.41	8611
104	Hispidulin (5,7,4'-Trihydroxy-6-methoxyflavone)	C16H12O6	299.056	299.056	0.7	12.63	20220
106	Lespeflorin G12	C21H20O5	351.124	351.124	0.9	20.76	30833
107	17-Hydroxylinolenic acid	C18H30O3	293.212	293.212	0.3	24.74	9608
108	5-Glucosyloxy-2-Hydroxybenzoic acid methyl ester	C14H18O9	329.088	329.088	1.3	3.12	1699
109	lespeflorin I2	C25H24O6	419.15	419.15	0.8	26.44	209924
110	Hispaglabridin B	C25H26O4	389.176	389.176	0.3	24.07	2589
112	9(10)-EpOME;(9R,10S)-(12Z)-9,10-Epoxyoctadecenoic acid	C18H32O3	295.228	295.228	0.8	23.97	28724
114	Kushenol F	C25H26O6	421.166	421.166	0.8	24.24	321837
117	Kanzonol H	C25H28O6	423.181	423.182	1.5	23.51	488394
119	osthenol	C14H14O3	229.087	229.087	2	18.59	1874
121	Apigenin-7-O-rutinoside (Isorhoifolin)*	C27H30O14	577.156	577.157	1.1	8.27	96744
125	L-Tryptophan	C11H12N2O2	203.083	203.083	0.5	4.17	2240
126	1-Methoxy-indole-3-acetamide	C11H12N2O2	203.083	203.083	0.5	4.17	2240
130	Malonyl isoSakuranin	C25H26O13	533.13	533.132	3.3	8.31	1890
133	1,6-anhydro-β-D-glucose	C6H10O5	161.046	161.046	5	1.01	5088
139	4,4'-Dihydroxy-2-methoxychalcone; Echinatin	C16H14O4	269.082	269.082	1.1	14.63	32521
149	Licorisoflavan B	C26H32O5	423.218	423.217	-1.9	23.53	128593
159	Chrysoeriol; 5,7,4'-Trihydroxy-3'-Methoxyflavone	C16H12O6	299.056	299.056	0.7	12.63	20220
160	Erybraedin D	C25H26O4	389.176	389.176	0.3	24.07	2589
161	Glabrol	C25H28O4	391.191	391.192	0.8	22.92	150366
162	Cristacarpin	C21H22O5	353.139	353.14	0.3	20.63	367970
163	3,9-Dihydroxypterocarpan	C15H12O4	255.066	255.067	2.2	12.17	62368
164	Eicosadienoic acid	C20H36O2	307.264	307.265	0.9	30.7	1647
166	11-Octadecanoic acid(Vaccenic acid)*	C18H34O2	281.249	281.249	1	30.43	5913
173	4'-O-Methylglabridin	C21H22O4	337.145	337.145	0.7	20.97	20029
177	Isovitexin-8-O-xyloside	C26H28O14	563.141	563.141	0.7	7.25	61968
179	Leachianone F	C25H28O6	423.181	423.182	1.5	23.51	488394
185	Gal1-3Gal1-3GlcNAcSp	C22H38N4O16	613.221	613.219	-3.6	13.55	1468
186	Licoricone	C22H22O6	381.134	381.135	1.1	21.13	93783
187	1,9-Dimethyluric acid	C7H8N4O3	195.052	195.052	-2.5	0.99	76816
194	Flavin Single Nucleotide(FMN)	C17H21N4O9P	455.097	455.097	-0.8	8.52	5057
195	Sophoraflavanone G	C25H28O6	423.181	423.182	1.5	23.51	488394
196	Hydroxytuberosone	C20H18O6	353.103	353.104	1.5	20.86	790391
197	15(R)-Hydroxylinoleic Acid	C18H32O3	295.228	295.228	0.8	23.97	28724
198	12,13-Epoxy-9-Octadecenoic Acid	C18H32O3	295.228	295.228	0.8	23.97	28724
202	p-Hydroxypheny-β-D-allopyranoside	C12H16O7	271.082	271.081	-4.9	0.94	6435
204	Licoagrocarpin	C21H22O4	337.145	337.145	0.7	20.97	20029
205	2R-hydroxy-9Z,12Z,15Z-octadecatrienoic acid	C18H30O3	293.212	293.212	0.3	24.74	9608
206	Lespedezaflavanone B	C25H28O5	407.186	407.187	1.2	23.73	260599
207	Iso-glycyrdione A	C25H28O5	407.186	407.187	1.2	23.73	260599
208	Punicic acid (9Z,11E,13Z-octadecatrienoic acid)	C18H30O2	277.217	277.218	1.6	27.67	32926
209	Kushenol O	C27H30O13	561.161	561.162	0.8	11.45	2661
212	Glabranine	C20H20O4	323.129	323.129	1	20.1	15757
216	Kenusanone I	C21H22O6	369.134	369.134	0.1	22.01	62751
218	MelimesSanol C	C17H14O5	297.077	297.077	0.7	13.11	4851
220	7S,8S-DiHODE; (9Z,12Z)-(7S,8S)-Dihydroxyoctadeca-9,12-dienoic acid	C18H32O4	311.223	311.223	1	20.41	8611
222	Kaempferol-3-O-(6''-malonyl)galactoside*	C24H22O14	533.094	533.096	5	10.28	6086
226	6,4'-Dimethoxyisoflavone-7-O-glucoside (Wistin)	C23H24O10	459.13	459.13	0.8	10.22	351854
231	His-Tyr-Glu-Asp	C24H30N6O10	561.195	561.196	1.5	9.8	2519
238	Naringenin-7-O-(6''-malonyl)glucoside	C24H24O13	519.114	519.115	0.9	11.88	43590
245	Apigenin-6,8-di-C-glucoside (Vicenin-2)	C27H30O15	593.151	593.152	1.9	6.37	31659
250	9S-Hydroxy-10E,12Z-octadecadienoic acid*	C18H32O3	295.228	295.228	0.8	23.97	28724
253	Lespecyrtin F1	C20H18O5	337.108	337.109	1.2	21.22	71736
257	sorbose	C6H12O6	179.056	179.056	1.3	1.01	10334
262	DL-Tryptophan	C11H12N2O2	203.083	203.083	0.5	4.17	2240
263	2-Isopropylmalic Acid	C7H12O5	175.061	175.062	4.9	5.02	1811
267	Inositol	C6H12O6	179.056	179.056	1.3	1.01	10334
270	D-Pinitol	C7H14O6	193.072	193.072	2.4	1	2858
275	Glycycoumarin	C21H20O6	367.119	367.119	0.6	19.99	529738
276	Sophoflavescenol	C21H20O6	367.119	367.119	0.6	19.99	529738
277	Glisoflavone	C21H20O6	367.119	367.119	0.6	19.99	529738
279	9,10,13-Trihydroxy-11-Octadecenoic Acid	C18H34O5	329.233	329.234	1.1	17.05	6528
282	3'-Hydroxy-4'-O-methylglabridin	C21H22O5	353.139	353.14	0.3	20.63	367970
283	dalnigrin	C17H14O5	297.077	297.077	0.7	13.11	4851
285	rhaoglycyrrhizin	C48H72O20	967.454	967.459	4.8	17.75	138465
287	1-Methoxyphaseollin	C21H20O5	351.124	351.124	0.9	20.76	30833
288	Lespeflorin H1	C21H20O5	351.124	351.124	0.9	20.76	30833
290	7,4'-Dihydroxyflavone	C15H10O4	253.051	253.051	0.9	11.32	8351
291	Leachianone G	C20H20O6	355.119	355.119	1.4	19.96	123270
292	Glycyrdione A	C25H28O5	407.186	407.187	1.2	23.73	260599
294	Xanthoangelol	C25H28O4	391.191	391.192	0.8	22.92	150366
297	Mosloflavone; 5-Hydroxy-6,7-Dimethoxyflavone	C17H14O5	297.077	297.077	0.7	13.11	4851
299	9-Hydroxy-12-oxo-15(Z)-octadecenoic acid	C18H32O4	311.223	311.223	1	20.41	8611
301	Kushenol S	C20H20O5	339.124	339.124	0.9	20.76	86729
302	Apigenin-8-C-(2''-glucosyl)arabinoside	C26H28O14	563.141	563.141	0.7	7.25	61968
304	3',5'-diprenylgenistein	C25H26O5	405.171	405.171	0.3	25.06	42809
305	Lespeflorin B1	C25H28O5	407.186	407.187	1.2	23.73	260599
307	Vitexin-2''-O-galactoside	C27H30O15	593.151	593.152	1.9	6.37	31659
311	N-Acetyl-DL-phenylalanine	C11H13NO3	206.082	206.083	3	7.73	4006
313	13-KODE; (9Z,11E)-13-Oxooctadeca-9,11-dienoic acid	C18H30O3	293.212	293.212	0.3	24.74	9608
314	Sophoraflavanone B	C20H20O5	339.124	339.124	0.9	20.76	86729
322	Galactinol	C12H22O11	341.109	341.109	0.4	1.07	692285
328	Genistein-8-C-apiosyl(1→6)glucoside	C26H28O14	563.141	563.141	0.7	7.25	61968
332	Phaseollidin	C20H20O4	323.129	323.129	1	20.1	15757
336	Bavachin	C20H20O4	323.129	323.129	1	20.1	15757
341	Corylifol A	C25H26O4	389.176	389.176	0.3	24.07	2589
347	3-Hydroxyglabrol	C25H28O5	407.186	407.187	1.2	23.73	260599
354	2,3-Dihydroxyoleana-11,13(18)-dien-28-oic acid (Camaldulenic acid)	C30H46O4	469.332	469.332	0.1	18.21	3527
355	Formononetin (7-Hydroxy-4'-methoxyisoflavone)	C16H12O4	267.066	267.067	1.4	13.54	74960
359	6,8-Diprenylgenistein; 5,7,4'-Trihydroxy-6,8-Diprenylisoflavone	C25H26O5	405.171	405.171	0.3	25.06	42809
361	9-Hydroperoxy-10E,12,15Z-octadecatrienoic acid	C18H30O4	309.207	309.207	0.7	23.09	3346
365	Vanillic acid-4-O-glucoside	C14H18O9	329.088	329.088	1.3	3.12	1699
372	α-Linolenic Acid*	C18H30O2	277.217	277.218	1.6	27.67	32926
379	Isoliquiritigenin	C15H12O4	255.066	255.067	2.2	12.17	62368
382	uralsaponin C(iso-1)	C42H64O16	823.412	823.411	-1.7	18.22	179164
383	LysoPE 18:1(2n isomer)*	C23H46NO7P	478.294	478.294	-0.7	24.97	1833
389	Puerol A	C17H14O5	297.077	297.077	0.7	13.11	4851
390	Isoschaftoside	C26H28O14	563.141	563.141	0.7	7.25	61968
396	Isolaxifolin	C25H24O5	403.155	403.155	0.4	26.64	37780
398	Wighteone; Erythrinin B	C20H18O5	337.108	337.109	1.2	21.22	71736
400	Isobavachalcone	C20H20O4	323.129	323.129	1	20.1	15757
401	D-Sucrose	C12H22O11	341.109	341.109	0.4	1.07	692285
408	Isohemiphloin	C21H22O10	433.114	433.114	-0.4	10.28	40729
411	3-Hydroxyolean-12-en-24-oic acid (α-Boswellic acid)	C30H48O3	455.353	455.353	0.7	27.19	27299
415	Puerarin (7,4'-Dihydroxy-8-C-glucosylisoflavone)	C21H20O9	415.103	415.103	-0.7	7.67	3287
417	Licoisoflavone B	C20H16O6	351.087	351.088	1.4	22.32	676852
419	Spinosin	C28H32O15	607.167	607.166	-0.9	11.6	3370
420	9-Hydroxy-10,12,15-octadecatrienoic acid	C18H30O3	293.212	293.212	0.3	24.74	9608
423	Tuberosin	C20H18O5	337.108	337.109	1.2	21.22	71736
427	LysoPE 18:1*	C23H46NO7P	478.294	478.294	-0.7	24.97	1833
428	Hispaglabridin A	C25H28O4	391.191	391.192	0.8	22.92	150366
434	LysoPC 15:0(2n isomer)*	C23H48NO7P	480.31	480.309	-1.1	26.76	1326
436	Glucose-1-phosphate*	C6H13O9P	259.022	259.023	1.4	0.99	7521
440	6-prenylnaringenin	C20H20O5	339.124	339.124	0.9	20.76	86729
448	Kushenol X	C25H28O7	439.176	439.177	0.7	20.25	5308
451	13(S)-HODE;13(S)-Hydroxyoctadeca-9Z,11E-dienoic acid*	C18H32O3	295.228	295.228	0.8	23.97	28724
452	Apigenin-7-O-(6''-malonyl)glucoside	C24H22O13	517.099	517.101	4.6	8.53	57458
456	Isorhamnetin-3-O-sophoroside	C28H32O17	639.157	639.157	-0.2	11.16	2113
459	Licoflavone C	C20H18O5	337.108	337.109	1.2	21.22	71736
461	Isovitexin-7-O-glucoside(Saponarin)	C27H30O15	593.151	593.152	1.9	6.37	31659
462	Trehalose 6-phosphate	C12H23O14P	421.075	421.075	-0.5	1	30196
465	3,4,5-Tricaffeoylquinic acid	C34H30O15	677.151	677.151	-0.9	5.76	617077
466	Lespeflorin G1	C21H22O5	353.139	353.14	0.3	20.63	367970
468	Gallic acid-1-O-xyloside	C12H14O9	301.057	301.056	-3.1	0.93	9634
470	Diosmetin (5,7,3'-Trihydroxy-4'-methoxyflavone)	C16H12O6	299.056	299.056	0.7	12.63	20220
471	3-Isopropylmalic Acid	C7H12O5	175.061	175.062	4.9	5.02	1811
473	Kushenin	C16H14O5	285.077	285.077	1.8	11.94	59819
475	Glyceollin III	C20H18O5	337.108	337.109	1.2	21.22	71736
481	Octadeca-11E,13E,15Z-trienoic acid	C18H30O2	277.217	277.218	1.6	27.67	32926
487	4-Hydroxybenzoylmalic acid	C11H10O7	253.035	253.036	1.4	9.76	1747
492	Heyneanachalcone	C21H22O4	337.145	337.145	0.7	20.97	20029
498	Genistein-8-C-glucoside	C21H20O10	431.098	431.098	-0.2	8.36	4852
501	Bavachinin	C21H22O4	337.145	337.145	0.7	20.97	20029
502	Licochalcone C	C21H22O4	337.145	337.145	0.7	20.97	20029
505	Glabrone	C20H16O5	335.092	335.093	0.8	22.85	139755
515	13S-Hydroxy-9Z,11E,15Z-octadecatrienoic acid	C18H30O3	293.212	293.212	0.3	24.74	9608
517	Licoagroside B	C18H24O12	431.12	431.119	-0.4	5.84	16088
520	9,12-Octadecadienoic acid,ethyl ester	C20H36O2	307.264	307.265	0.9	30.7	1647
521	4,4'-dihydroxy-2-methoxychalcone	C16H14O4	269.082	269.082	1.1	14.63	32521
523	5-Hydroxyferulic acid	C10H10O5	209.046	209.046	3.3	4.6	257737
530	Kaempferol (3,5,7,4'-Tetrahydroxyflavone)	C15H10O6	285.04	285.041	1.4	14.96	12694
531	D-Glucose 6-phosphate*	C6H13O9P	259.022	259.023	1.4	0.99	7521
533	Aracarpene 1*	C16H12O6	299.056	299.056	0.7	12.63	20220
543	D-Glucoronic acid*	C6H10O7	193.035	193.036	0.8	1	12620
546	Kaempferol-3-O-(6''-malonyl)glucoside*	C24H22O14	533.094	533.096	5	10.28	6086
555	Isoascorbic acid 2-O-glucoside	C12H18O11	337.078	337.077	-1.7	1.08	2580
556	LysoPE 16:0*	C21H44NO7P	452.278	452.278	0.1	24.43	16324
558	Lupiwighteone glucoside	C26H28O10	499.161	499.159	-4.6	15.95	1738
560	Isoglycyrol	C21H18O6	365.103	365.103	1	21.22	82987
562	D-Galactose	C6H12O6	179.056	179.056	1.3	1.01	10334
564	Melaleucin B	C17H14O5	297.077	297.077	0.7	13.11	4851
565	Kanzonol W	C20H16O5	335.092	335.093	0.8	22.85	139755
568	1-beta-D-Arabinofuranosyluracil	C9H12N2O6	243.062	243.062	0.6	1.86	1731
573	Calycosin	C16H12O5	283.061	283.061	-0.2	19.62	7115
574	Uncinanone C	C21H20O6	367.119	367.119	0.6	19.99	529738
577	Kanzonol D	C20H18O4	321.113	321.114	0.9	20.2	57586
578	Glabridin	C20H20O4	323.129	323.129	1	20.1	15757
587	Glycyroside	C27H30O13	561.161	561.162	0.8	11.45	2661
588	stevenin	C16H12O5	283.061	283.061	-0.2	19.62	7115
592	Genistein-7-O-galactoside	C21H20O10	431.098	431.098	-0.2	8.36	4852
595	30-hydroxy glycyrrhizin	C42H64O15	807.417	807.42	3.3	20.05	119442
603	9-hydroxysesamin	C20H18O7	369.098	369.098	0.8	20.23	26757
604	Isobavachalcone glucoside	C26H30O9	485.182	485.179	-4.7	6.54	1370
605	Dunalianoside A	C21H22O10	433.114	433.114	-0.4	10.28	40729
607	Liquiritigenin	C15H12O4	255.066	255.067	2.2	12.17	62368
615	2'-Deoxyguanosine	C10H13N5O4	266.089	266.088	-4.3	0.97	1411
616	Formononetin 7-O-(6''-Acetylglucoside)	C24H24O10	471.13	471.129	-0.4	13.54	5237
617	Nap-His-OH	C24H20N4O6	459.131	459.13	-1.5	10.22	353164
620	9-Hydroperoxy-9Z,11E-Octadecadienoic Acid	C18H32O4	311.223	311.223	1	20.41	8611
621	LysoPE 18:3*	C23H42NO7P	474.263	474.263	1.7	22.42	1534
622	Guanosine 3',5'-cyclic monophosphate	C10H12N5O7P	344.04	344.04	-0.2	1.88	4080
623	3-Hydroxylup-20(29)-en-28-oic acid (Betulinic acid)	C30H48O3	455.353	455.353	0.7	27.19	27299
626	Licoagrochalcone D	C21H22O5	353.139	353.14	0.3	20.63	367970
627	Kushenol A	C25H28O5	407.186	407.187	1.2	23.73	260599
630	Chorismic acid	C10H10O6	225.04	225.041	2	3.41	15985
631	Norkurarinol	C25H30O7	441.192	441.192	1	20.98	3495
633	Bavacumestan A	C20H16O6	351.087	351.088	1.4	22.32	676852
635	Genistein-7-O-(6''-malonyl)glucoside	C24H22O13	517.099	517.101	4.6	8.53	57458
636	7,8-Dihydroxy-4'-methoxyisoflavone	C16H12O5	283.061	283.061	-0.2	19.62	7115
639	Licochalcone E	C21H22O4	337.145	337.145	0.7	20.97	20029
640	Butein	C15H12O5	271.061	271.061	0.9	14.52	14532
649	Dihydroxybenzoyl xyloside	C12H14O8	285.062	285.062	0.9	4.21	39864
660	Nor-rubrofuSarin-6-O-β–D-glucopyranoside	C20H20O10	419.098	419.099	0.8	4.6	8645
664	Genistein	C15H10O5	269.046	269.046	0.7	14.52	13214
666	Lespeflorin G11	C25H26O5	405.171	405.171	0.3	25.06	42809
669	9,12,13-Trihydroxy-10,15-octadecadienoic acid	C18H32O5	327.218	327.218	0.8	17.97	1019
674	Licoflavonol	C20H18O6	353.103	353.104	1.5	20.86	790391
675	Licoricidin	C26H32O5	423.218	423.217	-1.9	23.53	128593
676	Kushenol L	C25H28O7	439.176	439.177	0.7	20.25	5308
678	dalbergin	C16H12O4	267.066	267.067	1.4	13.54	74960
684	Licoisoflavanone	C20H18O6	353.103	353.104	1.5	20.86	790391
687	6''-O-Acetylglycitin	C24H24O11	487.125	487.126	2.5	12.16	1085
688	2,4,4'-trihydroxychalcone	C15H12O4	255.066	255.067	2.2	12.17	62368
692	Gancaonin N	C21H20O6	367.119	367.119	0.6	19.99	529738
699	Apigenin-7-O-glucoside(Cosmosiin)	C21H20O10	431.098	431.098	-0.2	8.36	4852
700	Eucommiol	C9H16O4	187.098	187.098	4	10.47	5766
706	L-Ornithine	C5H12N2O2	131.083	131.083	0.8	0.93	4709
708	Isoliquiritin	C21H22O9	417.119	417.119	0.4	8.52	532107
711	6,7-Dihydroxyflavone	C15H10O4	253.051	253.051	0.9	11.32	8351
714	2,3-Dihydroxy-5(6),12(13)-diene-ursolic acid*	C30H46O4	469.332	469.332	0.1	18.21	3527
715	Isoformononetin	C16H12O4	267.066	267.067	1.4	13.54	74960
723	Lespeflorin B2	C25H28O5	407.186	407.187	1.2	23.73	260599
726	Apigenin-6-C-xyloside-8-C-arabinoside	C25H26O13	533.13	533.132	3.3	8.31	1890
732	Salicylic acid-2-O-glucoside	C13H16O8	299.077	299.077	-0.3	4.83	4104
735	7,3',4'-Trihydroxyflavone	C15H10O5	269.046	269.046	0.7	14.52	13214
743	Apigenin; 4',5,7-Trihydroxyflavone	C15H10O5	269.046	269.046	0.7	14.52	13214
746	Kanzonol J	C26H30O5	421.202	421.202	-1.1	24.44	15973
747	LysoPE 18:2(2n isomer)*	C23H44NO7P	476.278	476.279	0.8	23.55	11950
754	Schaftoside	C26H28O14	563.141	563.141	0.7	7.25	61968
757	LysoPE 18:0	C23H48NO7P	480.31	480.309	-1.1	26.76	1326
758	Naringenin (5,7,4'-Trihydroxyflavanone)*	C15H12O5	271.061	271.061	0.9	14.52	14532
760	cyclo-(Gly-Phe)	C11H12N2O2	203.083	203.083	0.5	4.17	2240
762	LysoPC 15:1	C23H46NO7P	478.294	478.294	-0.7	24.97	1833
769	2-Hydroxyhexadecanoic acid	C16H32O3	271.228	271.228	0.9	27.91	2842
770	Luteolin-7-O-(6''-malonyl)glucoside	C24H22O14	533.094	533.096	5	10.28	6086
771	Limocitrin-7-O-glucoside	C23H24O13	507.114	507.114	-1.4	8.53	2024
773	3,5,7-Trihydroxyflavanone (Pinobanksin)	C15H12O5	271.061	271.061	0.9	14.52	14532
778	Coumestrol	C15H8O5	267.03	267.031	4.7	14.63	1301
780	N-Acetyl-L-phenylalanine	C11H13NO3	206.082	206.083	3	7.73	4006
782	24,30-Dihydroxy-12(13)-ene-lupeol	C30H48O3	455.353	455.353	0.7	27.19	27299
786	4-Hydroxybenzoic acid 4-(6-O-sulfo)glucopyranoside	C13H16O11S	379.034	379.034	-0.2	2.22	6038
787	Hydroxyferulic acid glucoside	C16H20O10	371.098	371.098	-0.5	2.93	3566
790	2,3-Dihydroxyurs-12,18-dien-28-oic acid*	C30H46O4	469.332	469.332	0.1	18.21	3527
792	Glucosyringic acid	C15H20O10	359.098	359.099	1.1	3.66	1450
794	Butin-7-O-glucoside*	C21H22O10	433.114	433.114	-0.4	10.28	40729
795	8-Geranyloxypsoralen	C21H22O4	337.145	337.145	0.7	20.97	20029
799	LysoPE 18:2*	C23H44NO7P	476.278	476.279	0.8	23.55	11950
803	N-(1-Deoxy-1-fructosyl)Glutamic acid	C11H19NO9	308.099	308.099	0.5	1	3644
805	3',7-dihydroxy-4'-methoxyflavone	C16H12O5	283.061	283.061	-0.2	19.62	7115
809	3-O-p-Coumaroyloleanolic acid	C39H54O5	601.39	601.391	1.9	29.7	1785
813	9-Hydroxy-12-oxo-10(E),15(Z)-octadecadienoic acid	C18H30O4	309.207	309.207	0.7	23.09	3346
815	Glu-Asp-Thr-Glu	C18H28N4O12	491.163	491.162	-1.8	1.07	1512
816	1-O-Gentisoyl-β-D-glucoside	C13H16O9	315.072	315.072	0.8	3.06	14636
818	Hesperetin	C16H14O6	301.072	301.072	1	10.18	12832
821	L-Glutamic acid-O-glycoside	C11H19NO9	308.099	308.099	0.5	1	3644
830	13S-Hydroperoxy-9Z,11E-octadecadienoic acid	C18H32O4	311.223	311.223	1	20.41	8611
831	licorice-saponin J2	C42H64O16	823.412	823.411	-1.7	18.22	179164
834	Licoarylcoumarin	C21H20O6	367.119	367.119	0.6	19.99	529738
837	LysoPE 16:0(2n isomer)*	C21H44NO7P	452.278	452.278	0.1	24.43	16324
839	L-Glutamine-O-glycoside	C11H20N2O8	307.115	307.115	0.5	0.99	2168
841	Isocitric Acid	C6H8O7	191.02	191.021	4.1	1.79	171618
843	D-Xylonic acid	C5H10O6	165.04	165.041	4.4	1	9231
844	Gancaonin G	C21H20O5	351.124	351.124	0.9	20.76	30833
846	Eturunagarone	C26H28O6	435.181	435.182	1.6	24.03	2692
850	D-Fructose	C6H12O6	179.056	179.056	1.3	1.01	10334
853	Aracarpene 2*	C16H12O6	299.056	299.056	0.7	12.63	20220
858	Liquiritigenin-7,4'-O-diglucoside	C27H32O14	579.172	579.172	-0.5	5.78	9831
861	Eurycarpin A	C20H18O5	337.108	337.109	1.2	21.22	71736
864	Paratocarpin B	C25H26O4	389.176	389.176	0.3	24.07	2589
867	Benzoylmalic acid	C11H10O6	237.04	237.041	2.3	9.24	4832
868	2-Hydroxy-2,3-dihydrogenistein	C15H12O6	287.056	287.056	-0.4	11.09	3552
870	Pinocembrin-7-O-(2''-O-arabinosyl)glucoside	C26H30O13	549.161	549.162	0.9	8.51	362622
873	glyyunnansapogenin H-GlcA	C36H54O10	645.364	645.364	-0.8	18.22	4266
874	3-Hydroxy-29(or30)-al-olean-12-en-28-oic acid	C30H46O4	469.332	469.332	0.1	18.21	3527
875	5,7-Dihydroxy-4-methoxyflavone-3-O-xylose-(1-6)-glucose	C27H30O15	593.151	593.152	1.9	6.37	31659
877	8-Prenylkaempferol	C20H18O6	353.103	353.104	1.5	20.86	790391
878	3'-Methoxydaidzin-4'-O-glucoside	C28H32O15	607.167	607.166	-0.9	11.6	3370
880	Fleminone	C26H28O6	435.181	435.182	1.6	24.03	2692
889	Monohydroxy-trimethoxyflavone-O-(6''-malonyl)glucoside	C27H28O14	575.141	575.142	2.8	9.81	2618
899	Isobavachin	C20H20O4	323.129	323.129	1	20.1	15757
900	Apigenin-6-C-glucoside (Isovitexin)*	C21H20O10	431.098	431.098	-0.2	8.36	4852
901	Genistein-7-O-Glucoside (Genistin)	C21H20O10	431.098	431.098	-0.2	8.36	4852
909	Psoralidin	C20H16O5	335.092	335.093	0.8	22.85	139755
910	Maltotriose	C18H32O16	503.162	503.162	0.4	1.06	10518
927	2',4'-dihydroxy-4-methoxydihydrochalcone	C16H16O4	271.098	271.098	0.8	17.26	11183
930	Licoflavone A	C20H18O4	321.113	321.114	0.9	20.2	57586
931	Azelaic acid	C9H16O4	187.098	187.098	4	10.47	5766
936	Violanthin	C27H30O14	577.156	577.157	1.1	8.27	96744
941	Glycitein	C16H12O5	283.061	283.061	-0.2	19.62	7115
946	Vestitol	C16H16O4	271.098	271.098	0.8	17.26	11183
951	Tyr-Ala-Thr-Asp	C20H28N4O9	467.178	467.178	-1.8	6.99	12808
952	23-Hydroxy-3-oxoolean-12-en-28-oic acid (Hederagonic acid)	C30H46O4	469.332	469.332	0.1	18.21	3527
956	Gancaonin D	C21H20O7	383.114	383.114	-0.2	16.28	4074
958	β-Pseudouridine	C9H12N2O6	243.062	243.062	0.6	1.86	1731
959	9,10,11-Trihydroxy-12-octadecenoic acid	C18H34O5	329.233	329.234	1.1	17.05	6528
960	D-Fructose 6-Phosphate*	C6H13O9P	259.022	259.023	1.4	0.99	7521
961	Lespeflorin A4	C21H20O6	367.119	367.119	0.6	19.99	529738
962	Hydroxygenkwanin	C16H12O6	299.056	299.056	0.7	12.63	20220
965	6-O-Caffeoylarbutin	C21H22O10	433.114	433.114	-0.4	10.28	40729
973	glyuralsaponin F	C48H74O20	969.47	969.475	4.7	12.38	64453
977	Daidzein	C15H10O4	253.051	253.051	0.9	11.32	8351
985	8-Hydroxy-α-conidendrin	C20H20O7	371.114	371.114	0	20.7	1898
991	Isolicoflavonol	C20H18O6	353.103	353.104	1.5	20.86	790391
993	Engeletin	C21H22O10	433.114	433.114	-0.4	10.28	40729
994	Cis-Aconitic acid	C6H6O6	173.009	173.01	4.5	1.79	3451
996	6,8-Diprenylnaringenin; Lonchocarpol A	C25H28O5	407.186	407.187	1.2	23.73	260599
999	Demethylalangiside	C24H29NO10	490.172	490.172	0.6	22.92	4457
1005	7,3'-Dihydroxyflavone	C15H10O4	253.051	253.051	0.9	11.32	8351
1006	nordalbergin	C15H10O4	253.051	253.051	0.9	11.32	8351
1010	Glabrene	C20H18O4	321.113	321.114	0.9	20.2	57586
1013	Apigenin-5-O-glucoside	C21H20O10	431.098	431.098	-0.2	8.36	4852
1014	6''-O-Malonylgenistin	C24H22O13	517.099	517.101	4.6	8.53	57458
1015	Neobavaisoflavone	C20H18O4	321.113	321.114	0.9	20.2	57586
1018	Vitexin-2''-O-glucoside	C27H30O15	593.151	593.152	1.9	6.37	31659
1020	D-Maltose	C12H22O11	341.109	341.109	0.4	1.07	692285
1024	Cassiaside	C20H20O10	419.098	419.099	0.8	4.6	8645
1025	13-Hydroperoxy-9Z,11E-octadecadienoic acid	C18H32O4	311.223	311.223	1	20.41	8611
1026	Soyasaponin Bd	C48H76O19	955.491	955.494	3.8	19.14	28225
1028	2-hydroxynaringenin	C15H12O6	287.056	287.056	-0.4	11.09	3552
1030	Luteolin (5,7,3',4'-Tetrahydroxyflavone)	C15H10O6	285.04	285.041	1.4	14.96	12694
1032	Uridine	C9H12N2O6	243.062	243.062	0.6	1.86	1731
1034	Oxyallobetulin	C30H48O3	455.353	455.353	0.7	27.19	27299
1037	glyuralsaponin A	C50H74O23	1041.45	1041.46	4.9	13.87	23891
1041	3,24-Dihydroxyolean-12-en-22-one (Soyasapogenol E)	C30H48O3	455.353	455.353	0.7	27.19	27299
1049	Eriodictyol (5,7,3',4'-Tetrahydroxyflavanone)	C15H12O6	287.056	287.056	-0.4	11.09	3552
1052	D-Trehalose	C12H22O11	341.109	341.109	0.4	1.07	692285
1053	13(s)-hydroperoxy-(9z,11e,15z)-octadecatrienoic acid	C18H30O4	309.207	309.207	0.7	23.09	3346
1054	Naringenin-4'-O-glucoside*	C21H22O10	433.114	433.114	-0.4	10.28	40729
1058	Demethylsoyasaponin I glucuronic acid rhamnose glucose rhamnoside	C53H84O23	1087.53	1087.54	3	15.91	2464
1063	Dihydroxyglycyrrhetinic acid	C42H62O18	853.386	853.39	4.7	14.81	84915
1068	glycyrrhetic acid monoglucuronide	C36H54O10	645.364	645.364	-0.8	18.22	4266
1071	3,4-Didehydroglabridin	C20H18O4	321.113	321.114	0.9	20.2	57586
1077	Rubrofusarin-6-O-glucoside	C21H22O10	433.114	433.114	-0.4	10.28	40729
1079	2,6,7,4'-Tetrahydroxyisoflavanone	C15H12O6	287.056	287.056	-0.4	11.09	3552
1080	LysoPC 15:0*	C23H48NO7P	480.31	480.309	-1.1	26.76	1326
1085	3-Hydroxylicochalcone A	C21H22O5	353.139	353.14	0.3	20.63	367970
1087	4-O-Glucosyl-4-hydroxybenzoic acid	C13H16O8	299.077	299.077	-0.3	4.83	4104
1088	1-O-Vanilloyl-D-Glucose	C14H18O9	329.088	329.088	1.3	3.12	1699
1092	macedonic acid-GlcA	C36H54O10	645.364	645.364	-0.8	18.22	4266
1093	Garbanzol	C15H12O5	271.061	271.061	0.9	14.52	14532
1094	licorice-saponin N4	C54H84O23	1099.53	1099.53	1.2	13.47	20419
1098	Glucosyl 2,3-Dihydroxy-2-Methylbutanoic Acid	C11H20O9	295.103	295.103	-1	0.97	2001
1103	yunganoside M	C42H60O17	835.376	835.378	3.1	16.2	55037
1106	3-Hydroxyurs-12-en-28-oic acid (3-Epiursolic acid)	C30H48O3	455.353	455.353	0.7	27.19	27299
1109	1,3-O-Dicaffeoylglycerol	C21H20O9	415.103	415.103	-0.7	7.67	3287
1116	Vitexin-2''-O-rhamnoside	C27H30O14	577.156	577.157	1.1	8.27	96744
1119	Licochalcone B	C16H14O5	285.077	285.077	1.8	11.94	59819
1127	Isoglycyrrhizic acid	C42H62O16	821.397	821.399	3.3	18.22	1453931
1128	Hesperetin-3'-O-glucuronide	C23H26O11	477.14	477.14	0.2	1.07	5126
1130	Apigenin-7-O-neohesperidoside (Rhoifolin)*	C27H30O14	577.156	577.157	1.1	8.27	96744
1136	D-Galacturonic acid*	C6H10O7	193.035	193.036	0.8	1	12620
1137	Vitexin-7-O-glucoside	C27H30O15	593.151	593.152	1.9	6.37	31659
1138	Tyrosyl-tryptophan	C20H21N3O4	366.146	366.146	0.6	23.77	1215
1140	licorice-saponin O4	C54H84O24	1115.53	1115.53	4.1	11.57	52512
1142	Glucarate O-Phosphoric acid	C6H11PO11	288.997	288.997	0.7	1.79	5850
1150	Flemingin F	C25H26O6	421.166	421.166	0.8	24.24	321837
1151	2-Glucosyl-glucosyloxy-2-phenylacetic acid amide	C20H29NO12	474.162	474.161	-0.7	1.01	9007
1152	2-O-α-D-Glucopyranosyl-L-ascorbic acid	C12H18O11	337.078	337.077	-1.7	1.08	2580
1154	Gal1-4Gal1-4GlcNacSp	C22H38N4O16	613.221	613.219	-3.6	13.55	1468
1159	Tangeretin (4',5,6,7,8-Pentamethoxyflavone)	C20H20O7	371.114	371.114	0	20.7	1898
1162	Palmitic acid	C16H32O2	255.233	255.233	0.8	30.21	8094
1163	11-deoxo-20α-glycyrthizin	C42H64O15	807.417	807.42	3.3	20.05	119442
1164	Luteolin-8-C-arabinoside	C20H18O10	417.083	417.083	0.7	8.46	32905
1167	Claussequinone	C16H14O5	285.077	285.077	1.8	11.94	59819
1173	LysoPA 16:0	C19H39O7P	409.236	409.236	0.3	28.85	20971
1175	Licoisoflavone A	C20H18O6	353.103	353.104	1.5	20.86	790391
1176	Virgatic acid	C30H46O4	469.332	469.332	0.1	18.21	3527
1185	Dihydrosoyasaponin H glucuronic acid	C36H56O11	663.375	663.377	2.4	19.53	4785
1188	Naringenin chalcone; 2',4,4',6'-Tetrahydroxychalcone	C15H12O5	271.061	271.061	0.9	14.52	14532
1191	Apigenin-8-C-Glucoside (Vitexin)*	C21H20O10	431.098	431.098	-0.2	8.36	4852
1196	Hydroxy isoliquiritigenin glucoside	C21H22O10	433.114	433.114	-0.4	10.28	40729
1202	Benzoyltartaric acid	C11H10O7	253.035	253.036	1.4	9.76	1747
1203	Brazilin	C16H14O5	285.077	285.077	1.8	11.94	59819
1209	glyuralsaponin G	C42H62O16	821.397	821.399	3.3	18.22	1453931
1222	4,4'-dihydroxy-2'-methoxychalcone	C16H14O4	269.082	269.082	1.1	14.63	32521
1225	N-Acetyl-L-Tryptophan	C13H14N2O3	245.093	245.093	1.1	8.67	21023
1229	glyuralsaponin C/glyuralsaponin D	C54H86O24	1117.54	1117.55	3.6	13.74	14745
1230	uralsaponin T	C48H74O19	953.475	953.48	4.7	14.46	44531
1232	3,4-Dihydro-4-(4'-hydroxyphenyl)-5,7-dihydroxycoumarin glucoside	C21H22O10	433.114	433.114	-0.4	10.28	40729
1238	3,6-Di-O-caffeoyl glucose	C24H24O12	503.12	503.12	0.8	10.22	380522
1242	3'-geranyl-5,7,4',5'-tetrahydroxyisoflavone	C25H26O6	421.166	421.166	0.8	24.24	321837
1250	Aspergillusene A	C15H22O2	233.155	233.155	1.2	23.52	1198
1253	D-Cellobiose	C12H22O11	341.109	341.109	0.4	1.07	692285
1254	Soyasaponin βb (Soyasaponin I)	C48H78O18	941.512	941.508	-3.8	19.75	4431
1257	Syringoyl-D-Glucose	C15H20O10	359.098	359.099	1.1	3.66	1450
1258	Soyasaponin βe	C48H76O18	939.496	939.5	4.7	19.75	27162
1264	Isomaltulose	C12H22O11	341.109	341.109	0.4	1.07	692285
1267	D-Mannose	C6H12O6	179.056	179.056	1.3	1.01	10334
1270	5-Hydroxy-7-methoxyflavone	C16H12O4	267.066	267.067	1.4	13.54	74960
1274	18β-glycyrrhetinic acid-GlcA	C36H54O10	645.364	645.364	-0.8	18.22	4266
1280	Nicotianamine	C12H21N3O6	302.136	302.136	0	0.96	4042
1284	(3R)-Vestitol	C16H16O4	271.098	271.098	0.8	17.26	11183
1285	Luteolin-7-O-(6''-malonyl)glucoside-5-O-arabinoside	C29H30O18	665.136	665.139	4.2	10.07	5040
1286	S-(5'-Adenosy)-L-homocysteine	C14H20N6O5S	383.114	383.114	-0.5	16.28	4047
1288	D-Glucose	C6H12O6	179.056	179.056	1.3	1.01	10334
1291	Fraxidin-8-O-glucoside	C17H20O10	383.098	383.1	4.2	0.99	5995
1295	L-α-Glutamyl-L-Glutamic Acid	C10H16N2O7	275.088	275.089	1.8	0.97	1536
1306	Catechin gallate*	C22H18O10	441.083	441.084	3.5	1.1	77546
1307	Liquiritigenin-4'-O-Glucoside (Liquiritin)	C21H22O9	417.119	417.119	0.4	8.52	532107
1309	Astraolesaponin A	C48H76O18	939.496	939.5	4.7	19.75	27162
1310	Licochalcone D	C21H22O5	353.139	353.14	0.3	20.63	367970
1314	Lactobiose	C12H22O11	341.109	341.109	0.4	1.07	692285
1315	Soyasaponin A glucuronic acid glucose glucose rhamnoside	C54H88O24	1119.56	1119.56	-2.4	13.74	3293
1321	3,7,4'-Trihydroxyflavone	C15H10O5	269.046	269.046	0.7	14.52	13214
1322	licoricesaponin H2	C42H62O16	821.397	821.399	3.3	18.22	1453931
1323	3-Cyano-L-alanine	C4H6N2O2	113.036	113.035	-4	0.95	23245
1324	5,6,7-Tetrahydroxy-8-methoxyflavone*	C16H12O6	299.056	299.056	0.7	12.63	20220
1325	5,7,8-Tetrahydroxy-6-methoxyflavone*	C16H12O6	299.056	299.056	0.7	12.63	20220
1328	Asp-Ala-His-Asp	C17H24N6O9	455.153	455.152	-2.8	1	11651
1330	LysoPG 16:0	C22H45O9P	483.273	483.273	0.4	28.28	12215
1331	Dehydrosoyasaponin Bb	C48H76O18	939.496	939.5	4.7	19.75	27162
1334	3-Hydroxy-3-methylpentane-1,5-dioic acid	C6H10O5	161.046	161.046	5	1.01	5088
1338	Naringenin-7-O-glucoside (Prunin)*	C21H22O10	433.114	433.114	-0.4	10.28	40729
1339	Hydroxyl-kuzusapogenol C-GlcA-GlcA-Rha-Rha	C54H86O24	1117.54	1117.55	3.6	13.74	14745
1340	Medicagenic acid-3-O-glucuronide-28-O-rhamnosyl(1,2)-arabinoside	C47H72O20	955.454	955.457	2.3	16.28	2167
1342	Soyasaponin βa (Soyasaponin V)	C48H78O19	957.506	957.504	-3.1	19.14	5134
1344	Epicatechin gallate*	C22H18O10	441.083	441.084	3.5	1.1	77546
1350	Sophoricoside	C21H20O10	431.098	431.098	-0.2	8.36	4852
1351	kuzusapogenol C-GlcA-GlcA-Rha-Rha	C54H86O23	1101.55	1101.55	3.9	14.3	8126
1355	Licochalcone A	C21H22O4	337.145	337.145	0.7	20.97	20029
1359	Crotalarin	C20H18O5	337.108	337.109	1.2	21.22	71736
1361	Kanzonol J	C26H30O5	421.202	421.202	-1.1	24.44	15973
1368	Kushenol S	C20H20O5	339.124	339.124	0.9	20.76	86729
1370	3,9-Dihydroxypterocarpan	C15H12O4	255.066	255.067	2.2	12.17	62368
1374	Lespeflorin B4	C30H36O6	491.244	491.244	-0.5	26.95	3372
1375	2'-Hydroxy neophellamuretin	C20H20O7	371.114	371.114	0	20.7	1898
1378	Protocatechuic acid glucosyl xyloside	C18H24O13	447.114	447.115	1	3.83	2517
1383	Licorisoflavan A*	C27H34O5	437.233	437.234	0.8	26.17	108376
1384	1,3,5-trihydroxy-8-(3-hydroxy-3-methylbutyl)-2-(3-methylbut-2-en-1-yl)xanthen-9-one	C23H26O6	397.166	397.166	0.7	26.06	1841
1385	3',7-dihydroxy-4'-methoxyflavone*	C16H12O5	283.061	283.061	-0.2	19.62	7115
1388	Vestitol	C16H16O4	271.098	271.098	0.8	17.26	11183
1389	Licoricone	C22H22O6	381.134	381.135	1.1	21.13	93783
1395	Apigenin-7-O-glucoside(Cosmosiin)*	C21H20O10	431.098	431.098	-0.2	8.36	4852
1399	7,8-Dihydroxy-4'-methoxyisoflavone	C16H12O5	283.061	283.061	-0.2	19.62	7115
1400	1-O-Vanilloyl-D-Glucose	C14H18O9	329.088	329.088	1.3	3.12	1699
1403	dementhyxanthohumol	C20H20O5	339.124	339.124	0.9	20.76	86729
1404	4,4'-dihydroxy-2-methoxychalcone	C16H14O4	269.082	269.082	1.1	14.63	32521
1405	Cyclochandalone*	C25H24O5	403.155	403.155	0.4	26.64	37780
1406	dalnigrin*	C17H14O5	297.077	297.077	0.7	13.11	4851
1407	Luteolin (5,7,3',4'-Tetrahydroxyflavone)*	C15H10O6	285.04	285.041	1.4	14.96	12694
1411	Eryvarin F*	C25H26O6	421.166	421.166	0.8	24.24	321837
1412	Isobavachin*	C20H20O4	323.129	323.129	1	20.1	15757
1413	Choerospondin	C21H22O10	433.114	433.114	-0.4	10.28	40729
1415	Morusin	C25H24O6	419.15	419.15	0.8	26.44	209924
1416	Rhynedulin B	C25H24O6	419.15	419.15	0.8	26.44	209924
1417	Lespeflorin G1	C21H22O5	353.139	353.14	0.3	20.63	367970
1421	dalbergin	C16H12O4	267.066	267.067	1.4	13.54	74960
1423	3-Hydroxylicochalcone A*	C21H22O5	353.139	353.14	0.3	20.63	367970
1424	Lespeflorin C7*	C21H22O5	353.139	353.14	0.3	20.63	367970
1425	Isohemiphloin	C21H22O10	433.114	433.114	-0.4	10.28	40729
1427	Isoschaftoside	C26H28O14	563.141	563.141	0.7	7.25	61968
1429	Auriculasin	C25H24O6	419.15	419.15	0.8	26.44	209924
1430	Kushenol L	C25H28O7	439.176	439.177	0.7	20.25	5308
1431	Erylatissin C*	C21H22O5	353.139	353.14	0.3	20.63	367970
1432	Epicatechin gallate*	C22H18O10	441.083	441.084	3.5	1.1	77546
1434	Glabranine*	C20H20O4	323.129	323.129	1	20.1	15757
1435	6-prenylnaringenin	C20H20O5	339.124	339.124	0.9	20.76	86729
1437	3-Hydroxy-11-oxoolean-12-en-30-oic acid (18α-Glycyrrhetinic acid)*	C30H46O4	469.332	469.332	0.1	18.21	3527
1442	Kushenol A	C25H28O5	407.186	407.187	1.2	23.73	260599
1444	Isoliquiritin	C21H22O9	417.119	417.119	0.4	8.52	532107
1445	Melilotocarpan A	C17H16O5	299.092	299.094	4.3	14.78	1745
1446	Velutin (5,4'-dihydroxy-7,3'-dimethoxyflavone)*	C17H14O6	313.072	313.072	-0.5	20.11	3909
1448	Hydroxydaphnoretin glucoside	C25H22O13	529.099	529.097	-3.8	5.84	43595
1449	6-Hydroxy-2-[2-(3'-methoxy-4'-hydroxyphenylethyl)]chromone	C18H16O5	311.092	311.093	2.5	7.41	1323
1450	Kenusanone I	C21H22O6	369.134	369.134	0.1	22.01	62751
1453	Phaseollidin	C20H20O4	323.129	323.129	1	20.1	15757
1456	5,7,2'-Trihydroxy-8-methoxyflavone*	C16H12O6	299.056	299.056	0.7	12.63	20220
1457	Isoxanthohumol	C21H22O5	353.139	353.14	0.3	20.63	367970
1461	MelimesSanol C	C17H14O5	297.077	297.077	0.7	13.11	4851
1462	1,6-Di-O-caffeoyl-β-D-glucose*	C24H24O12	503.12	503.12	0.8	10.22	380522
1466	Wushanicaritin	C21H22O7	385.129	385.13	0.6	20.93	1879
1467	Iso-glyasperin D	C22H26O5	369.171	369.171	1	23.35	161591
1469	Glyasperin D	C22H26O5	369.171	369.171	1	23.35	161591
1470	Licoisoflavone B	C20H16O6	351.087	351.088	1.4	22.32	676852
1472	Benzoylmalic acid	C11H10O6	237.04	237.041	2.3	9.24	4832
1474	3-O-Methylcalopocarpin	C21H22O4	337.145	337.145	0.7	20.97	20029
1475	Lespedezaflavanone C	C25H28O6	423.181	423.182	1.5	23.51	488394
1477	macedonic acid-GlcA	C36H54O10	645.364	645.364	-0.8	18.22	4266
1479	2',4,4'-Trihydroxychalcone*	C15H12O4	255.066	255.067	2.2	12.17	62368
1480	Genistein-7-O-galactoside*	C21H20O10	431.098	431.098	-0.2	8.36	4852
1481	1-O-Galloyl-rhamnose	C13H16O9	315.072	315.072	0.8	3.06	14636
1483	Eturunagarone	C26H28O6	435.181	435.182	1.6	24.03	2692
1489	Psoralidin	C20H16O5	335.092	335.093	0.8	22.85	139755
1491	isosophoranone	C26H30O6	437.197	437.198	1.7	26.37	14936
1492	Artochamin C	C20H16O6	351.087	351.088	1.4	22.32	676852
1493	3-Hydroxy-1-methoxy-9,10-anthraquinone	C15H10O4	253.051	253.051	0.9	11.32	8351
1494	Kushenol R	C26H30O5	421.202	421.202	-1.1	24.44	15973
1495	Hispidol*	C15H10O4	253.051	253.051	0.9	11.32	8351
1496	Aracarpene 2*	C16H12O6	299.056	299.056	0.7	12.63	20220
1497	Vicenin-3	C26H28O14	563.141	563.141	0.7	7.25	61968
1498	Eurycarpin A	C20H18O5	337.108	337.109	1.2	21.22	71736
1499	Phaseic Acid	C15H20O5	279.124	279.123	-2.7	19.07	1012
1505	1,3,5-trihydroxy-2-prenylxanthone*	C18H16O5	311.092	311.093	2.5	7.41	1323
1508	Acetyl Resveratrol	C16H14O4	269.082	269.082	1.1	14.63	32521
1509	5,6,7-Tetrahydroxy-8-methoxyflavone*	C16H12O6	299.056	299.056	0.7	12.63	20220
1511	Coumaran-5-Ol-3-One*	C16H12O5	283.061	283.061	-0.2	19.62	7115
1512	Isorhamnetin-3,7-O-diglucoside	C28H32O17	639.157	639.157	-0.2	11.16	2113
1514	Irisolidone	C17H14O6	313.072	313.072	-0.5	20.11	3909
1516	lespedeol B*	C25H26O6	421.166	421.166	0.8	24.24	321837
1519	(Z)-4,6-Dihydroxy-2-(4-Hydroxy-3-Methoxybenzylidene)-7-Methylbenzofuran-3(2h)-One	C17H14O6	313.072	313.072	-0.5	20.11	3909
1522	5,7,8-Tetrahydroxy-6-methoxyflavone*	C16H12O6	299.056	299.056	0.7	12.63	20220
1523	Confertifoline	C15H22O2	233.155	233.155	1.2	23.52	1198
1525	Lespedezaflavanone H*	C30H36O6	491.244	491.244	-0.5	26.95	3372
1527	2,4,2',4'-tetrahydroxy-3'-prenylchalcone	C20H20O5	339.124	339.124	0.9	20.76	86729
1530	Glabrene	C20H18O4	321.113	321.114	0.9	20.2	57586
1532	5,7,4'-Trihydroxy-8-methylflavonoid	C16H14O6	301.072	301.072	1	10.18	12832
1533	Medicarpin	C16H14O4	269.082	269.082	1.1	14.63	32521
1534	Dunalianoside A*	C21H22O10	433.114	433.114	-0.4	10.28	40729
1537	Eucommiol	C9H16O4	187.098	187.098	4	10.47	5766
1540	Mucic acid Dimethyl Ester	C8H14O8	237.062	237.061	-0.6	1	4461
1541	Kaempferol-3-O-(6''-malonyl)glucoside*	C24H22O14	533.094	533.096	5	10.28	6086
1543	1,3,6-trihydroxy-7-methoxy-2,8-bis(3-methylbut-2-en-1-yl)-9-oxoxanthene-4-carbaldehyde*	C25H26O7	437.161	437.161	0.3	24.32	28413
1548	Catechin gallate*	C22H18O10	441.083	441.084	3.5	1.1	77546
1550	Neoeriocitrin	C27H32O15	595.167	595.168	1.1	11.15	14180
1556	Lespeflorin G9	C22H24O5	367.155	367.155	0.5	23.77	147821
1557	7-O-Galloyltricetiflavan	C22H18O10	441.083	441.084	3.5	1.1	77546
1558	1,3-dihydroxy-6-methoxy-7-methylanthraquinone*	C16H12O5	283.061	283.061	-0.2	19.62	7115
1562	1,7-Bis(4-Hydroxy-3-Methoxyphenyl)Hepta-4,6-Dien-3-One	C21H22O5	353.139	353.14	0.3	20.63	367970
1564	3-O-Rhamnosyl(1→2)glucosyl-2,3-dihydroxy-23-oxoolean-l2-en-28-oic acid-28-O-glucosyl ester	C48H76O19	955.491	955.494	3.8	19.14	28225
1567	Butin; 7,3',4'-Trihydroxyflavanone*	C15H12O5	271.061	271.061	0.9	14.52	14532
1570	Naringenin chalcone; 2',4,4',6'-Tetrahydroxychalcone*	C15H12O5	271.061	271.061	0.9	14.52	14532
1571	5,7,3',4'-tetrahydroxy-6,8-diprenylisoflavone*	C25H26O6	421.166	421.166	0.8	24.24	321837
1572	4'-demethyl-3,9-dihydroeucomin glucoside	C22H24O10	447.13	447.13	0.8	1.06	4023
1573	Apigenin-7-O-(2''-glucosyl)arabinoside	C26H28O14	563.141	563.141	0.7	7.25	61968
1574	3-Hydroxyurs-12-en-28-oic acid (3-Epiursolic acid)*	C30H48O3	455.353	455.353	0.7	27.19	27299
1576	Lespecyrtin B2	C20H18O4	321.113	321.114	0.9	20.2	57586
1577	8,11-dimethoxy-2h-[1,3]dioxolo[4,5-b]xanthen-10-one	C16H12O6	299.056	299.056	0.7	12.63	20220
1579	Genistein	C15H10O5	269.046	269.046	0.7	14.52	13214
1580	Licoagrochalcone C	C21H22O5	353.139	353.14	0.3	20.63	367970
1582	Malonyl isoSakuranin	C25H26O13	533.13	533.132	3.3	8.31	1890
1585	Psoralenol	C20H18O5	337.108	337.109	1.2	21.22	71736
1588	Claussequinone	C16H14O5	285.077	285.077	1.8	11.94	59819
1593	Isolicoflavone B	C25H26O4	389.176	389.176	0.3	24.07	2589
1594	Isoformononetin	C16H12O4	267.066	267.067	1.4	13.54	74960
1596	7-Methyllicoricidin*	C27H34O5	437.233	437.234	0.8	26.17	108376
1597	Diosmetin-7-O-rutinoside (Diosmin)*	C28H32O15	607.167	607.166	-0.9	11.6	3370
1601	5,7,3',5'-tetrahydroxy-6-methylfavanone*	C16H12O6	299.056	299.056	0.7	12.63	20220
1602	8-Methoxyapigenin*	C16H12O6	299.056	299.056	0.7	12.63	20220
1603	3'-O-methylorobol*	C16H12O6	299.056	299.056	0.7	12.63	20220
1604	Daidzein-4',7-Diglucoside	C27H30O14	577.156	577.157	1.1	8.27	96744
1607	Cristatain	C36H54O11	661.359	661.362	3.4	17.43	1482
1608	Licoricidin	C26H32O5	423.218	423.217	-1.9	23.53	128593
1613	malonyl rothindin	C25H22O13	529.099	529.097	-3.8	5.84	43595
1614	6,7,8-Tetrahydroxy-5-methoxyflavone*	C16H12O6	299.056	299.056	0.7	12.63	20220
1615	3,7,4'-Trihydroxyflavone	C15H10O5	269.046	269.046	0.7	14.52	13214
1619	Erythrabssin II*	C25H28O4	391.191	391.192	0.8	22.92	150366
1621	Hypoglycyrrhizic acid(β)*	C30H46O4	469.332	469.332	0.1	18.21	3527
1622	6''-O-Malonylgenistin	C24H22O13	517.099	517.101	4.6	8.53	57458
1624	Mosloflavone; 5-Hydroxy-6,7-Dimethoxyflavone	C17H14O5	297.077	297.077	0.7	13.11	4851
1632	Kurarinone	C26H30O6	437.197	437.198	1.7	26.37	14936
1634	Liquiritigenin	C15H12O4	255.066	255.067	2.2	12.17	62368
1638	Licorisoflavan B	C26H32O5	423.218	423.217	-1.9	23.53	128593
1639	Isovitexin-7-O-glucoside(Saponarin)	C27H30O15	593.151	593.152	1.9	6.37	31659
1641	Astrapterocarpan	C17H16O5	299.092	299.094	4.3	14.78	1745
1643	Isolicoflavonol*	C20H18O6	353.103	353.104	1.5	20.86	790391
1646	Homobutein*	C16H14O5	285.077	285.077	1.8	11.94	59819
1648	Puerol A*	C17H14O5	297.077	297.077	0.7	13.11	4851
1650	Lespecyrtin F1*	C20H18O5	337.108	337.109	1.2	21.22	71736
1651	Kanzonol N	C21H20O7	383.114	383.114	-0.2	16.28	4074
1652	Hedysarimcoumestan G	C21H18O7	381.098	381.099	2.4	20.39	2589
1653	2',4'-Hydroxy-3,6-di-prenyl-7-hydroxy-(3,3-dimethylprop-1-ene)flavonoid	C30H34O6	489.228	489.228	0.4	27.59	1824
1654	Daidzein-4'-O-glucoside*	C21H20O9	415.103	415.103	-0.7	7.67	3287
1656	3'-geranyl-5,7,4',5'-tetrahydroxyisoflavone	C25H26O6	421.166	421.166	0.8	24.24	321837
1657	Sophoraflavanone G	C25H28O6	423.181	423.182	1.5	23.51	488394
1659	Melannin	C16H12O5	283.061	283.061	-0.2	19.62	7115
1662	3'-Methoxydaidzein	C16H12O5	283.061	283.061	-0.2	19.62	7115
1664	glyyunnansapogenin H-GlcA	C36H54O10	645.364	645.364	-0.8	18.22	4266
1665	Apigenin-7-O-(6''-malonyl)glucoside	C24H22O13	517.099	517.101	4.6	8.53	57458
1677	6,7-Dimethoxy-2-[2-(4-methoxyphenyl)ethyl]chromone	C20H20O5	339.124	339.124	0.9	20.76	86729
1678	Glycyrin	C22H22O6	381.134	381.135	1.1	21.13	93783
1679	Isoscutellarein*	C15H10O6	285.04	285.041	1.4	14.96	12694
1680	Leachianone G	C20H20O6	355.119	355.119	1.4	19.96	123270
1681	4-[3-(4,8-dimethylnona-3,7-dienyl)-3-methyloxiran-2-yl]butan-2-one	C18H30O2	277.217	277.218	1.6	27.67	32926
1682	Licochalcone B	C16H14O5	285.077	285.077	1.8	11.94	59819
1688	Lupiwighteone glucoside	C26H28O10	499.161	499.159	-4.6	15.95	1738
1690	Butein	C15H12O5	271.061	271.061	0.9	14.52	14532
1691	Xanthoangelol	C25H28O4	391.191	391.192	0.8	22.92	150366
1694	Licoagroside B	C18H24O12	431.12	431.119	-0.4	5.84	16088
1696	2-Acetoxy-4-hydroxyanthraquinone	C15H8O5	267.03	267.031	4.7	14.63	1301
1698	Sophoflavescenol*	C21H20O6	367.119	367.119	0.6	19.99	529738
1700	Carpusin*	C16H14O6	301.072	301.072	1	10.18	12832
1703	9,11-dimethoxy-2h-[1,3]dioxolo[4,5-b]xanthen-10-one*	C16H12O6	299.056	299.056	0.7	12.63	20220
1705	Aracarpene 1	C16H12O6	299.056	299.056	0.7	12.63	20220
1707	Vitexin-2''-O-rhamnoside	C27H30O14	577.156	577.157	1.1	8.27	96744
1708	Gancaonin E*	C25H28O6	423.181	423.182	1.5	23.51	488394
1713	7,4'-Dihydroxydihydroflavonoids	C15H12O4	255.066	255.067	2.2	12.17	62368
1714	6,7-Dimethoxy-2-[2-(3'-Hydroxy-4'-Methoxyphenyl)Ethyl]Chromone	C20H20O6	355.119	355.119	1.4	19.96	123270
1715	3',4',6-Trihydroxyaurone	C15H10O5	269.046	269.046	0.7	14.52	13214
1716	Diosmetin (5,7,3'-Trihydroxy-4'-methoxyflavone)*	C16H12O6	299.056	299.056	0.7	12.63	20220
1718	Erysenegalensein D*	C25H26O7	437.161	437.161	0.3	24.32	28413
1719	2'-HydroxyIsoxanthohumol	C21H22O6	369.134	369.134	0.1	22.01	62751
1720	Violanthin	C27H30O14	577.156	577.157	1.1	8.27	96744
1721	Apigenin-5-O-glucoside	C21H20O10	431.098	431.098	-0.2	8.36	4852
1722	1-Methoxy-indole-3-acetamide	C11H12N2O2	203.083	203.083	0.5	4.17	2240
1727	Glisoflavone*	C21H20O6	367.119	367.119	0.6	19.99	529738
1728	Oxyallobetulin*	C30H48O3	455.353	455.353	0.7	27.19	27299
1734	Isobavachalcone	C20H20O4	323.129	323.129	1	20.1	15757
1745	6-O-Caffeoylarbutin	C21H22O10	433.114	433.114	-0.4	10.28	40729
1756	Isolaxifolin*	C25H24O5	403.155	403.155	0.4	26.64	37780
1757	Scutevulin*	C16H12O6	299.056	299.056	0.7	12.63	20220
1758	Pratensein*	C16H12O6	299.056	299.056	0.7	12.63	20220
1760	3-Oxo-19-hydroxyurs-12-en-28-oic acid (Pomonic acid)	C30H46O4	469.332	469.332	0.1	18.21	3527
1761	Hispidulin-8-C-(2''-O-xylosyl)xyloside	C26H28O14	563.141	563.141	0.7	7.25	61968
1762	4-Ketopinoresinol	C20H20O7	371.114	371.114	0	20.7	1898
1763	3'-Methoxy-6''-O-xylosyl puerarin	C27H30O14	577.156	577.157	1.1	8.27	96744
1764	Nicotianamine	C12H21N3O6	302.136	302.136	0	0.96	4042
1767	Erybraedin D	C25H26O4	389.176	389.176	0.3	24.07	2589
1768	Tuberosin*	C20H18O5	337.108	337.109	1.2	21.22	71736
1769	Lespeflorin H1*	C21H20O5	351.124	351.124	0.9	20.76	30833
1771	Isorhapontigenin*	C15H14O4	257.082	257.082	0.6	8.45	7252
1772	3',4',7-Trihydroxyflavone	C15H10O5	269.046	269.046	0.7	14.52	13214
1778	3-Hydroxycycloarta-24-ene-26-oic acid (Isomangiferolic acid)*	C30H48O3	455.353	455.353	0.7	27.19	27299
1779	1,3-dihydroxy-6,7-dimethoxy-2,8-bis(3-methylbut-2-en-1-yl)xanthen-9-one	C25H28O6	423.181	423.182	1.5	23.51	488394
1784	Lespeflorin B2	C25H28O5	407.186	407.187	1.2	23.73	260599
1786	5-hydroxy-7,9,10-trimethoxy-2,2-dimethyl-1,11-dioxatetracen-6-one	C21H20O7	383.114	383.114	-0.2	16.28	4074
1787	p-Hydroxypheny-β-D-allopyranoside	C12H16O7	271.082	271.081	-4.9	0.94	6435
1790	Bavachin	C20H20O4	323.129	323.129	1	20.1	15757
1794	3,25-Epoxy-3-hydroxyolean-18-en-28-oic acid (Semimoronic acid)	C30H46O4	469.332	469.332	0.1	18.21	3527
1797	Formononetin (7-Hydroxy-4'-methoxyisoflavone)	C16H12O4	267.066	267.067	1.4	13.54	74960
1799	Gancaonin N	C21H20O6	367.119	367.119	0.6	19.99	529738
1804	Isoliquiritigenin	C15H12O4	255.066	255.067	2.2	12.17	62368
1805	2-(4,5-dihydroxy-3-methoxypheny)methenyl-5-(4-hydroxyphenyl)ethenyI-3(2H)-furanone	C20H16O6	351.087	351.088	1.4	22.32	676852
1806	6,8-Diprenylnaringenin; Lonchocarpol A*	C25H28O5	407.186	407.187	1.2	23.73	260599
1807	Bauhinoxepin J*	C15H12O4	255.066	255.067	2.2	12.17	62368
1811	Verecundin(Pinocembrin-5-glucoside)*	C21H22O9	417.119	417.119	0.4	8.52	532107
1814	Erythro-Guaiacylglycerol-β-threo-syringylglycerol Ether	C21H28O10	439.161	439.16	-2.2	1.11	4932
1822	Xanthohumol	C21H22O5	353.139	353.14	0.3	20.63	367970
1824	Crotalarin*	C20H18O5	337.108	337.109	1.2	21.22	71736
1825	6-prenylapigenin*	C20H18O5	337.108	337.109	1.2	21.22	71736
1826	Pinocembrin (Dihydrochrysin)	C15H12O4	255.066	255.067	2.2	12.17	62368
1828	Homeriodictyol	C16H14O6	301.072	301.072	1	10.18	12832
1836	nordalbergin	C15H10O4	253.051	253.051	0.9	11.32	8351
1837	Wedelolactone	C16H10O7	313.035	313.036	0.5	12.5	2134
1838	Hesperetin	C16H14O6	301.072	301.072	1	10.18	12832
1840	Acacetin*	C16H12O5	283.061	283.061	-0.2	19.62	7115
1842	6,7-Dihydroxyflavone*	C15H10O4	253.051	253.051	0.9	11.32	8351
1845	Lespeflorin G2	C26H30O5	421.202	421.202	-1.1	24.44	15973
1847	Flemingin F	C25H26O6	421.166	421.166	0.8	24.24	321837
1853	2,3-Dihydroxyurs-12,18-dien-28-oic acid*	C30H46O4	469.332	469.332	0.1	18.21	3527
1854	4',5-Dihydroxy-3',5'-dimethoxyflavone	C17H14O6	313.072	313.072	-0.5	20.11	3909
1857	Licoisoflavanone*	C20H18O6	353.103	353.104	1.5	20.86	790391
1859	Glyceollin III	C20H18O5	337.108	337.109	1.2	21.22	71736
1866	Rubrofusarin-6-O-glucoside*	C21H22O10	433.114	433.114	-0.4	10.28	40729
1867	Medicagenic acid-3-O-glucosyl-(1,6)-glucosyl-(1,3)-glucoside	C48H76O21	987.481	987.477	-3.8	18.02	20251
1868	Lespeflorin G7	C21H22O5	353.139	353.14	0.3	20.63	367970
1869	8-Prenyl-phaseollinisoflavan	C25H28O4	391.191	391.192	0.8	22.92	150366
1870	Nor-rubrofuSarin-6-O-β–D-glucopyranoside	C20H20O10	419.098	419.099	0.8	4.6	8645
1871	Hispidulin (5,7,4'-Trihydroxy-6-methoxyflavone)*	C16H12O6	299.056	299.056	0.7	12.63	20220
1872	3,5,4'-Trihydroxy-7-methoxyflavone (Rhamnocitrin)*	C16H12O6	299.056	299.056	0.7	12.63	20220
1873	Tectorigenin*	C16H12O6	299.056	299.056	0.7	12.63	20220
1874	Apigenin-7,4'-dimethyl ether	C17H14O5	297.077	297.077	0.7	13.11	4851
1875	3'-Deoxy-4-O-methylsappanol	C16H14O6	301.072	301.072	1	10.18	12832
1876	(2Z)-6-hydroxy-2-(3-methoxybenzylidene)-1-benzofuran-3(2H)-one	C16H12O4	267.066	267.067	1.4	13.54	74960
1877	Sulphuretin	C15H10O5	269.046	269.046	0.7	14.52	13214
1882	ormosinol*	C30H36O6	491.244	491.244	-0.5	26.95	3372
1884	Lespedezol C1	C25H24O6	419.15	419.15	0.8	26.44	209924
1888	5,2'-Dihydroxy-7,8-dimethoxyflavone	C17H14O6	313.072	313.072	-0.5	20.11	3909
1890	Lespeflorin G11	C25H26O5	405.171	405.171	0.3	25.06	42809
1892	Kuraridin	C26H30O6	437.197	437.198	1.7	26.37	14936
1898	4-Hydroxybenzoic acid glucosyl xyloside*	C18H24O12	431.12	431.119	-0.4	5.84	16088
1900	4'-O-Methylglabridin	C21H22O4	337.145	337.145	0.7	20.97	20029
1904	Neoglycyrol	C21H18O6	365.103	365.103	1	21.22	82987
1905	Iso-glycyrdione A*	C25H28O5	407.186	407.187	1.2	23.73	260599
1908	21,23:24,25-Diepoxy-21-hydroxylanost-7-en-3-one (Melianone)	C30H46O4	469.332	469.332	0.1	18.21	3527
1911	1-methyl-9-[2-(1,2,4-triazol-1-yl)ethyl]-2H-pyrido[3,4-b]indol-7-one	C16H15N5O	292.12	292.12	-1.5	3.9	5195
1912	Gancaonin D	C21H20O7	383.114	383.114	-0.2	16.28	4074
1913	Liquiritigenin-7-O-apioside-4'-O-glucoside*	C26H30O13	549.161	549.162	0.9	8.51	362622
1916	Heyneanachalcone	C21H22O4	337.145	337.145	0.7	20.97	20029
1918	Glabrone	C20H16O5	335.092	335.093	0.8	22.85	139755
1921	6,8-Diprenylgenistein; 5,7,4'-Trihydroxy-6,8-Diprenylisoflavone	C25H26O5	405.171	405.171	0.3	25.06	42809
1923	Lespedezaflavanone D	C25H28O6	423.181	423.182	1.5	23.51	488394
1924	1-O-Gentisoyl-β-D-glucoside*	C13H16O9	315.072	315.072	0.8	3.06	14636
1925	Protocatechuic acid-4-O-glucoside*	C13H16O9	315.072	315.072	0.8	3.06	14636
1926	9,12-Octadecadienoic acid,ethyl ester	C20H36O2	307.264	307.265	0.9	30.7	1647
1927	Neobavaisoflavone	C20H18O4	321.113	321.114	0.9	20.2	57586
1929	Maackiain	C16H12O5	283.061	283.061	-0.2	19.62	7115
1931	Wighteone; Erythrinin B	C20H18O5	337.108	337.109	1.2	21.22	71736
1932	Nortiger thorn aldehyde (1,3-Dihydroxy-2-formyl anthraquinone)	C15H8O6	283.025	283.025	0.4	14.94	1831
1933	Isoluteolin (Orobol)(5,7,3',4'-tetrahydroxyisoflavone)	C15H10O6	285.04	285.041	1.4	14.96	12694
1936	6-Hydroxy-2'-methoxyflavone	C16H12O4	267.066	267.067	1.4	13.54	74960
1938	Paratocarpin B	C25H26O4	389.176	389.176	0.3	24.07	2589
1940	Apigenin-6-C-xyloside-8-C-arabinoside	C25H26O13	533.13	533.132	3.3	8.31	1890
1942	Prunetin (5,4'-Dihydroxy-7-methoxyisoflavone)*	C16H12O5	283.061	283.061	-0.2	19.62	7115
1952	6-Methoxy-5,2',4'-trihydroxy-3-benzoylbenzofuran	C16H12O6	299.056	299.056	0.7	12.63	20220
1955	Kaempferol-3-O-(6''-Acetyl)glucosyl-(1→3)-Galactoside	C29H32O17	651.157	651.156	-0.4	11.59	8569
1957	Glucosyringic acid	C15H20O10	359.098	359.099	1.1	3.66	1450
1958	Elaidolinolenic acid	C18H30O2	277.217	277.218	1.6	27.67	32926
1964	24,30-Dihydroxy-12(13)-ene-lupeol*	C30H48O3	455.353	455.353	0.7	27.19	27299
1965	3-Hydroxyolean-12-en-28-oic acid (Oleanolic acid)*	C30H48O3	455.353	455.353	0.7	27.19	27299
1966	Piperitol	C20H20O6	355.119	355.119	1.4	19.96	123270
1967	Coumestrol	C15H8O5	267.03	267.031	4.7	14.63	1301
1969	(2R,3R)-8-Prenyl-7,4'-dihydroxy-5-methoxydihydroflavonol	C21H22O6	369.134	369.134	0.1	22.01	62751
1974	Kushenol E; Flemiphilippinin D*	C25H28O6	423.181	423.182	1.5	23.51	488394
1979	3,23-Dihydroxy-30-noroleana-12,20(29)-dien-28-oic acid (30-Norhederagenin)	C29H44O4	455.317	455.317	0.8	32.28	9271
1980	Genistein-8-C-glucoside	C21H20O10	431.098	431.098	-0.2	8.36	4852
1981	Puerarone	C20H16O5	335.092	335.093	0.8	22.85	139755
1983	glycyrrhetic acid monoglucuronide	C36H54O10	645.364	645.364	-0.8	18.22	4266
1985	Puerol B	C18H16O5	311.092	311.093	2.5	7.41	1323
1987	6,7,8,3',4'-Pentamethoxyflavanone	C20H22O7	373.129	373.129	0.3	16.36	2924
1988	2,4,4'-trihydroxychalcone*	C15H12O4	255.066	255.067	2.2	12.17	62368
1991	Neosakuranin	C22H24O10	447.13	447.13	0.8	1.06	4023
1992	(3-Mustard acyl)-fructosyl-α-D-(6-mustard acyl)glucoside	C34H42O19	753.225	753.227	3.4	7.6	4499
1995	Glabridin	C20H20O4	323.129	323.129	1	20.1	15757
1998	Euchrenone A16*	C25H28O5	407.186	407.187	1.2	23.73	260599
1999	2'-Hydroxydaidzein	C15H10O5	269.046	269.046	0.7	14.52	13214
2001	2-β-D-Glucopyranosyloxy-5-hydroxy-phenylacetic acid	C14H18O9	329.088	329.088	1.3	3.12	1699
2002	Pterocarpine	C17H14O5	297.077	297.077	0.7	13.11	4851
2004	2,3-Dihydroxyoleana-11,13(18)-dien-28-oic acid (Camaldulenic acid)	C30H46O4	469.332	469.332	0.1	18.21	3527
2005	3,6-Di-O-caffeoyl glucose*	C24H24O12	503.12	503.12	0.8	10.22	380522
2007	Wogonin (5,7-Dihydroxy-8-Methoxyflavone)*	C16H12O5	283.061	283.061	-0.2	19.62	7115
2008	4-Hydroxybenzoic acid 4-(6-O-sulfo)glucopyranoside	C13H16O11S	379.034	379.034	-0.2	2.22	6038
2010	3,5,7,2'-Tetrahydroxyflavone; Datiscetin*	C15H10O6	285.04	285.041	1.4	14.96	12694
2012	Hedysarimcoumestan D	C21H18O6	365.103	365.103	1	21.22	82987
2013	densiflorol B*	C15H10O4	253.051	253.051	0.9	11.32	8351
2014	Apigenin-8-C-Glucoside (Vitexin)*	C21H20O10	431.098	431.098	-0.2	8.36	4852
2017	Kushenol O	C27H30O13	561.161	561.162	0.8	11.45	2661
2021	Apigenin-6-C-(2''-glucosyl)arabinoside	C26H28O14	563.141	563.141	0.7	7.25	61968
2022	2',4'-dihydroxy-4-methoxydihydrochalcone*	C16H16O4	271.098	271.098	0.8	17.26	11183
2024	Warangalone	C25H24O5	403.155	403.155	0.4	26.64	37780
2025	3-Methylkaempferol	C16H12O6	299.056	299.056	0.7	12.63	20220
2026	Toralactone-9-O-glucoside	C21H22O10	433.114	433.114	-0.4	10.28	40729
2027	3,5,7-trihydroxy-dihydroflavone-6-C-glucoside-8-C-arabinoside	C26H30O14	565.156	565.155	-3.1	6.99	17101
2028	Ammopiptanoside A	C28H32O15	607.167	607.166	-0.9	11.6	3370
2031	Butesuperin B glucoside	C33H34O14	653.188	653.184	-4.9	11.67	1705
2032	Licoarylcoumarin	C21H20O6	367.119	367.119	0.6	19.99	529738
2033	Rheic Acid	C15H8O6	283.025	283.025	0.4	14.94	1831
2036	Sinapoylglucuronic acid	C17H20O11	399.093	399.094	2.6	0.99	1310
2044	Puerarin (7,4'-Dihydroxy-8-C-glucosylisoflavone)	C21H20O9	415.103	415.103	-0.7	7.67	3287
2045	8-Prenylkaempferol*	C20H18O6	353.103	353.104	1.5	20.86	790391
2050	Morolic acid*	C30H48O3	455.353	455.353	0.7	27.19	27299
2052	Hydroxy isoliquiritigenin glucoside*	C21H22O10	433.114	433.114	-0.4	10.28	40729
2053	Apigenin; 4',5,7-Trihydroxyflavone	C15H10O5	269.046	269.046	0.7	14.52	13214
2057	Genistein-7-O-Glucoside (Genistin)	C21H20O10	431.098	431.098	-0.2	8.36	4852
2059	Naringenin-4'-O-glucoside*	C21H22O10	433.114	433.114	-0.4	10.28	40729
2062	Kushenol C	C25H26O7	437.161	437.161	0.3	24.32	28413
2065	3,7-dihydroxy-4'-methoxyflavone	C16H12O5	283.061	283.061	-0.2	19.62	7115
2066	Eriodictyol (5,7,3',4'-Tetrahydroxyflavanone)	C15H12O6	287.056	287.056	-0.4	11.09	3552
2067	Licochalcone C	C21H22O4	337.145	337.145	0.7	20.97	20029
2071	Cajanin*	C16H12O6	299.056	299.056	0.7	12.63	20220
2072	2-hydroxyemodin-1-methylether*	C16H12O6	299.056	299.056	0.7	12.63	20220
2073	Genistein-7-O-galactoside-rhamnose	C27H30O14	577.156	577.157	1.1	8.27	96744
2075	Kushenol X	C25H28O7	439.176	439.177	0.7	20.25	5308
2077	stevenin*	C16H12O5	283.061	283.061	-0.2	19.62	7115
2078	3'-Hydroxy-4'-O-methylglabridin	C21H22O5	353.139	353.14	0.3	20.63	367970
2079	5,4'-Dihydroxy-7-methoxyflavanone (Sakuranetin)*	C16H14O5	285.077	285.077	1.8	11.94	59819
2080	7-O-Methylnaringenin*	C16H14O5	285.077	285.077	1.8	11.94	59819
2082	6-methyl luteolin	C16H12O6	299.056	299.056	0.7	12.63	20220
2083	Tadehaginoside	C21H22O10	433.114	433.114	-0.4	10.28	40729
2084	4-(6-O-Sulfo-Beta-D-Glucopyranosyloxy)-3-Hydroxybenzoic Acid	C13H16O12S	395.029	395.029	-0.6	2.8	3878
2089	Flemiwallichin E*	C25H28O4	391.191	391.192	0.8	22.92	150366
2090	Corylifol A	C25H26O4	389.176	389.176	0.3	24.07	2589
2092	Epipinoresinol*	C20H22O6	357.134	357.134	-0.1	19.93	53186
2093	Daidzein-7-O-glucoside(Daidzin)*	C21H20O9	415.103	415.103	-0.7	7.67	3287
2094	Kushenol F	C25H26O6	421.166	421.166	0.8	24.24	321837
2095	2'-Methoxylupinifolin	C26H28O6	435.181	435.182	1.6	24.03	2692
2097	osthenol	C14H14O3	229.087	229.087	2	18.59	1874
2098	Lespecyrtin B3*	C20H20O5	339.124	339.124	0.9	20.76	86729
2099	(3R)-Vestitol	C16H16O4	271.098	271.098	0.8	17.26	11183
2100	7,4'-Dihydroxyflavone	C15H10O4	253.051	253.051	0.9	11.32	8351
2107	Salicylic acid-2-O-glucoside	C13H16O8	299.077	299.077	-0.3	4.83	4104
2109	5-isopentene-Aureusidin*	C20H18O6	353.103	353.104	1.5	20.86	790391
2115	Isoglycyrol	C21H18O6	365.103	365.103	1	21.22	82987
2116	Kushenin	C16H14O5	285.077	285.077	1.8	11.94	59819
2117	Arbutin	C12H16O7	271.082	271.081	-4.9	0.94	6435
2122	3,7,3'-Trihydroxyflavone	C15H10O5	269.046	269.046	0.7	14.52	13214
2125	5-hydroxy-8-methoxy-2,2-dimethyl-7-(3-methylbut-2-en-1-yl)-1,11-dioxatetracen-6-one	C24H24O5	391.155	391.153	-4.2	19.97	1597
2126	Kaempferide (3,5,7-Trihydroxy-4'-methoxyflavone)	C16H12O6	299.056	299.056	0.7	12.63	20220
2127	Isookanin	C15H12O6	287.056	287.056	-0.4	11.09	3552
2128	7-hydroxy-2-methoxyphenanthrene-1,4-dione	C15H10O4	253.051	253.051	0.9	11.32	8351
2129	4,4'-Dihydroxy-2-methoxychalcone; Echinatin	C16H14O4	269.082	269.082	1.1	14.63	32521
2131	Apigenin-6-C-arabinoside-8-C-xyloside*	C25H26O13	533.13	533.132	3.3	8.31	1890
2133	Desmethylxanthohumol	C20H20O5	339.124	339.124	0.9	20.76	86729
2134	Naringenin-4',7-dimethyl ether	C17H16O5	299.092	299.094	4.3	14.78	1745
2135	3,4-dihydroxybenzaldehyde-xylose-glucoside*	C18H24O12	431.12	431.119	-0.4	5.84	16088
2141	5-Glucosyloxy-2-Hydroxybenzoic acid methyl ester	C14H18O9	329.088	329.088	1.3	3.12	1699
2144	Chrysin	C15H10O4	253.051	253.051	0.9	11.32	8351
2146	Licoagrochalcone D*	C21H22O5	353.139	353.14	0.3	20.63	367970
2150	4,4'-Dihydroxy-2-methoxydihydrochalcone*	C16H16O4	271.098	271.098	0.8	17.26	11183
2151	Dehydroglyasperin C	C21H22O5	353.139	353.14	0.3	20.63	367970
2152	Licoflavone C*	C20H18O5	337.108	337.109	1.2	21.22	71736
2153	Glucosyloxybenzoic acid	C13H16O8	299.077	299.077	-0.3	4.83	4104
2154	Lespeflorin D1	C26H30O5	421.202	421.202	-1.1	24.44	15973
2159	Apigenin-6-C-glucose-8-C-rhamnoside	C27H30O14	577.156	577.157	1.1	8.27	96744
2162	lespeflorin I2	C25H24O6	419.15	419.15	0.8	26.44	209924
2163	Licochalcone D*	C21H22O5	353.139	353.14	0.3	20.63	367970
2167	Scutellarein-4'-methyl ether (5,6,7-Trihydroxy-4'-methoxyflavone)*	C16H12O6	299.056	299.056	0.7	12.63	20220
2171	Pseudobaptigenin malonyl glucoside	C25H22O13	529.099	529.097	-3.8	5.84	43595
2173	Gallic acid-1-O-xyloside	C12H14O9	301.057	301.056	-3.1	0.93	9634
2177	Emodin-1-methyl ether	C16H12O5	283.061	283.061	-0.2	19.62	7115
2180	Fleminone	C26H28O6	435.181	435.182	1.6	24.03	2692
2183	Kaempferol (3,5,7,4'-Tetrahydroxyflavone)	C15H10O6	285.04	285.041	1.4	14.96	12694
2186	Isobavachalcone glucoside	C26H30O9	485.182	485.179	-4.7	6.54	1370
2187	Aloeemodin-8-O-glucoside	C21H20O10	431.098	431.098	-0.2	8.36	4852
2188	Lespedezol D1*	C16H14O5	285.077	285.077	1.8	11.94	59819
2189	Genistein 7,4'-di-O-beta-D-glucopyranoside	C27H30O15	593.151	593.152	1.9	6.37	31659
2190	Furo(2,3-f)-1,3-bewnzodioxole	C15H10O5	269.046	269.046	0.7	14.52	13214
2191	4-O-Glucosyl-4-hydroxybenzoic acid*	C13H16O8	299.077	299.077	-0.3	4.83	4104
2192	2,3-Dihydroauriculatin*	C25H26O6	421.166	421.166	0.8	24.24	321837
2194	Daidzein*	C15H10O4	253.051	253.051	0.9	11.32	8351
2197	6-Demethoxy-7-methylcapillarisin	C16H12O6	299.056	299.056	0.7	12.63	20220
2198	2-hydroxynaringenin*	C15H12O6	287.056	287.056	-0.4	11.09	3552
2199	Licoflavonol*	C20H18O6	353.103	353.104	1.5	20.86	790391
2203	Flemiphilippinin A	C30H32O6	487.213	487.213	0.8	29.42	1969
2204	Formononetin 7-O-(6''-Acetylglucoside)*	C24H24O10	471.13	471.129	-0.4	13.54	5237
2205	Formononetin acetyl glucoside*	C24H24O10	471.13	471.129	-0.4	13.54	5237
2206	Naringenin-7-O-Neohesperidoside(Naringin)	C27H32O14	579.172	579.172	-0.5	5.78	9831
2208	Biochanin A	C16H12O5	283.061	283.061	-0.2	19.62	7115
2211	2-Hydroxy-2,3-dihydrogenistein*	C15H12O6	287.056	287.056	-0.4	11.09	3552
2212	1,3-O-Di-p-Coumaroylglycerol	C21H20O7	383.114	383.114	-0.2	16.28	4074
2215	4'-O-Methylbavachalcone	C21H22O4	337.145	337.145	0.7	20.97	20029
2216	Licoflavone A	C20H18O4	321.113	321.114	0.9	20.2	57586
2226	Garbanzol	C15H12O5	271.061	271.061	0.9	14.52	14532
2228	2,5-dihydroxy-1-methoxy-anthraquinone	C15H10O5	269.046	269.046	0.7	14.52	13214
2236	Norkurarinol	C25H30O7	441.192	441.192	1	20.98	3495
2237	Glycyrdione A*	C25H28O5	407.186	407.187	1.2	23.73	260599
2238	Apigenin-6-C-glucoside (Isovitexin)*	C21H20O10	431.098	431.098	-0.2	8.36	4852
2240	Hedysarimcoumestan B	C16H10O6	297.04	297.041	0.3	14.41	10139
2245	TomentoSanol D	C20H20O6	355.119	355.119	1.4	19.96	123270
2248	Gancaonin G	C21H20O5	351.124	351.124	0.9	20.76	30833
2249	4-Hydroxybenzoylmalic acid	C11H10O7	253.035	253.036	1.4	9.76	1747
2254	Naringenin-7-O-glucoside (Prunin)*	C21H22O10	433.114	433.114	-0.4	10.28	40729
2255	3-Hydroxylup-20(29)-en-28-oic acid (Betulinic acid)*	C30H48O3	455.353	455.353	0.7	27.19	27299
2258	3,4-dihydroxy-2,7-dimethoxyphenanthrene	C16H14O4	269.082	269.082	1.1	14.63	32521
2263	Hydroxytuberosone	C20H18O6	353.103	353.104	1.5	20.86	790391
2264	Lupinifolin	C25H26O5	405.171	405.171	0.3	25.06	42809
2266	3',5'-diprenylgenistein	C25H26O5	405.171	405.171	0.3	25.06	42809
2271	Lespedezaflavanone B*	C25H28O5	407.186	407.187	1.2	23.73	260599
2272	Maritimetin	C15H10O6	285.04	285.041	1.4	14.96	12694
2274	Sophoraflavanone B*	C20H20O5	339.124	339.124	0.9	20.76	86729
2278	3-Hydroxylicochalcone E	C21H22O5	353.139	353.14	0.3	20.63	367970
2279	Dihydroxybenzoyl xyloside	C12H14O8	285.062	285.062	0.9	4.21	39864
2281	Lespeflorin B1*	C25H28O5	407.186	407.187	1.2	23.73	260599
2286	Dihydromyricetin-3-O-glucoside	C21H22O13	481.099	481.097	-3.2	2.01	3653
2287	Asarinin	C20H18O6	353.103	353.104	1.5	20.86	790391
2289	3,24-Dihydroxyolean-12-en-22-one (Soyasapogenol E)*	C30H48O3	455.353	455.353	0.7	27.19	27299
2291	Physcion	C16H12O5	283.061	283.061	-0.2	19.62	7115
2293	Fisetin	C15H10O6	285.04	285.041	1.4	14.96	12694
2294	2,6,7,4'-Tetrahydroxyisoflavanone	C15H12O6	287.056	287.056	-0.4	11.09	3552
2296	robipseudin A	C25H26O6	421.166	421.166	0.8	24.24	321837
2297	Cristacarpin*	C21H22O5	353.139	353.14	0.3	20.63	367970
2298	23-Hydroxy-3-oxoolean-12-en-28-oic acid (Hederagonic acid)	C30H46O4	469.332	469.332	0.1	18.21	3527
2301	Licoflavone B	C25H26O4	389.176	389.176	0.3	24.07	2589
2303	Flemingin D	C25H26O5	405.171	405.171	0.3	25.06	42809
2316	6,8-dihydroxy-3-methyl-9-oxoxanthene-1-carboxylic acid*	C15H10O6	285.04	285.041	1.4	14.96	12694
2317	Vestitol glucoside	C22H26O9	433.15	433.151	1	12.67	3302
2320	3,4-Didehydroglabridin	C20H18O4	321.113	321.114	0.9	20.2	57586
2321	Glabrol	C25H28O4	391.191	391.192	0.8	22.92	150366
2323	Licorice-saponin E2	C42H60O16	819.381	819.385	4.8	17.43	225565
2325	3,4'-Di-O-methylellagic acid	C16H10O8	329.03	329.03	0.3	33.83	3850
2327	Aromadendrin (Dihydrokaempferol)	C15H12O6	287.056	287.056	-0.4	11.09	3552
2328	Erythbidin D	C17H16O5	299.092	299.094	4.3	14.78	1745
2330	3-Prenyl-4,2',4'-Trihydroxychalcone	C20H20O4	323.129	323.129	1	20.1	15757
2331	Diosmetin-7-O-Neohesperidoside (Neodiosmin)	C28H32O15	607.167	607.166	-0.9	11.6	3370
2334	Fustin	C15H12O6	287.056	287.056	-0.4	11.09	3552
2337	Homoeriodictyol	C16H14O6	301.072	301.072	1	10.18	12832
2342	6,4'-Dimethoxyisoflavone-7-O-glucoside (Wistin)	C23H24O10	459.13	459.13	0.8	10.22	351854
2344	8-O-methyl-7-hydroxyaloin	C22H24O10	447.13	447.13	0.8	1.06	4023
2349	3,5-Dihydroxy-7,4'-dimethoxyflavone	C17H14O6	313.072	313.072	-0.5	20.11	3909
2352	1-Methoxyphaseollin*	C21H20O5	351.124	351.124	0.9	20.76	30833
2353	Galangin-7-O-glucoside	C21H20O10	431.098	431.098	-0.2	8.36	4852
2355	Vitexin-2''-O-glucoside	C27H30O15	593.151	593.152	1.9	6.37	31659
2360	7,4'-Dimethoxy-5-hydroxyflavone	C17H16O5	299.092	299.094	4.3	14.78	1745
2361	Vitexin-2''-O-galactoside	C27H30O15	593.151	593.152	1.9	6.37	31659
2365	Vanillic acid-4-O-glucoside	C14H18O9	329.088	329.088	1.3	3.12	1699
2367	1-O-Caffeoyl-3-O-p-coumaroylglycerol*	C21H20O8	399.109	399.11	3.4	9.79	1361
2368	1-O-p-Hydroxycinnamoyl-3-O-caffeoylglycerol*	C21H20O8	399.109	399.11	3.4	9.79	1361
2370	fistulaflavonoid B	C17H14O6	313.072	313.072	-0.5	20.11	3909
2371	Kushenol B*	C30H36O6	491.244	491.244	-0.5	26.95	3372
2372	Bavachinin	C21H22O4	337.145	337.145	0.7	20.97	20029
2374	Glycyrrhizic acid	C42H62O16	821.397	821.399	3.3	18.22	1453931
2375	Sophoricoside*	C21H20O10	431.098	431.098	-0.2	8.36	4852
2376	dalbergestan	C16H10O7	313.035	313.036	0.5	12.5	2134
2377	3-Hydroxy-3,7,11-trimethyldodeca-1,6E,10-trien-9-yl isobutyrate	C18H30O3	293.212	293.212	0.3	24.74	9608
2378	Sulfurein; Sulfuretin-6-O-glucoside	C21H20O10	431.098	431.098	-0.2	8.36	4852
2379	5,4'-Dihydroxy-3,7-dimethoxyflavone(Kumatakenin)*	C17H14O6	313.072	313.072	-0.5	20.11	3909
2383	glyuralsaponin G*	C42H62O16	821.397	821.399	3.3	18.22	1453931
2385	6-Prenylluteolin	C20H18O6	353.103	353.104	1.5	20.86	790391
2389	Phloretin-2'-O-(6''-O-acetyl)glucoside	C23H26O11	477.14	477.14	0.2	1.07	5126
2390	Cassiaside	C20H20O10	419.098	419.099	0.8	4.6	8645
2403	Dihydrokaempferide*	C16H14O6	301.072	301.072	1	10.18	12832
2404	Lespeflorin G12	C21H20O5	351.124	351.124	0.9	20.76	30833
2406	2,4,4'-trihydroxydihydrochalcone	C15H14O4	257.082	257.082	0.6	8.45	7252
2409	Pinoresinol*	C20H22O6	357.134	357.134	-0.1	19.93	53186
2413	Licoagrocarpin	C21H22O4	337.145	337.145	0.7	20.97	20029
2416	Hydroxygenkwanin	C16H12O6	299.056	299.056	0.7	12.63	20220
2417	Erysenegalensein H	C25H26O7	437.161	437.161	0.3	24.32	28413
2421	Pinocembrin-7-O-glucoside (Pinocembroside)*	C21H22O9	417.119	417.119	0.4	8.52	532107
2422	furoaloesone	C15H12O4	255.066	255.067	2.2	12.17	62368
2423	3-Hydroxyolean-12-en-24-oic acid (α-Boswellic acid)	C30H48O3	455.353	455.353	0.7	27.19	27299
2425	Scirpusin B	C28H22O8	485.124	485.122	-4.3	20.26	1926
2427	1-O-Salicyloyl-β-D-glucose*	C13H16O8	299.077	299.077	-0.3	4.83	4104
2429	Genkwanin (Apigenin 7-methyl ether)*	C16H12O5	283.061	283.061	-0.2	19.62	7115
2430	Izalpinin*	C16H12O5	283.061	283.061	-0.2	19.62	7115
2436	Luteolin-7-O-rutinoside*	C27H30O15	593.151	593.152	1.9	6.37	31659
2437	Kaempferol-3-O-robinobioside(Biorobin)*	C27H30O15	593.151	593.152	1.9	6.37	31659
2439	3,4,2',4',6'-Pentahydroxychalcone	C15H12O6	287.056	287.056	-0.4	11.09	3552
2440	Butin-7-O-glucoside*	C21H22O10	433.114	433.114	-0.4	10.28	40729
2441	Licoisoflavone A	C20H18O6	353.103	353.104	1.5	20.86	790391
2452	Vitexin-7-O-glucoside	C27H30O15	593.151	593.152	1.9	6.37	31659
2453	Cubebin	C20H20O6	355.119	355.119	1.4	19.96	123270
2455	Erypoegin E*	C20H18O4	321.113	321.114	0.9	20.2	57586
2456	8-Isopentenyl daidzein*	C20H18O4	321.113	321.114	0.9	20.2	57586
2461	Glycycoumarin	C21H20O6	367.119	367.119	0.6	19.99	529738
2465	Apigenin-6,8-di-C-arabinoside*	C25H26O13	533.13	533.132	3.3	8.31	1890
2479	Drimiopsin C	C15H12O6	287.056	287.056	-0.4	11.09	3552
2483	Kanzonol D	C20H18O4	321.113	321.114	0.9	20.2	57586
2485	Luteolin-7-O-(6''-malonyl)glucoside*	C24H22O14	533.094	533.096	5	10.28	6086
2489	7-hydroxyaloin	C21H22O10	433.114	433.114	-0.4	10.28	40729
2502	Chrysoeriol triacetyl glucoside	C28H28O14	587.141	587.141	0	11.15	3177
2503	Liquiritigenin-4'-O-Glucoside (Liquiritin)	C21H22O9	417.119	417.119	0.4	8.52	532107
2504	Dihydrocubebin	C20H22O6	357.134	357.134	-0.1	19.93	53186
2506	8-Hydroxy-α-conidendrin	C20H20O7	371.114	371.114	0	20.7	1898
2507	Flemingin B*	C25H26O6	421.166	421.166	0.8	24.24	321837
2511	Derrubone; 5,7-Dihydroxy-3',4'-Methylenedioxy-6-Prenylisoflavone	C21H18O6	365.103	365.103	1	21.22	82987
2512	hydrangenol-8-O-glucoside	C21H22O9	417.119	417.119	0.4	8.52	532107
2516	Narciclasine 4-Glucopyranoside	C20H23NO12	468.115	468.115	1	18.59	3841
2517	5-Hydroxy-7-methoxyflavone	C16H12O4	267.066	267.067	1.4	13.54	74960
2518	Licochalcone A	C21H22O4	337.145	337.145	0.7	20.97	20029
2523	Dehydrodiconiferyl alcohol	C20H22O6	357.134	357.134	-0.1	19.93	53186
2532	3-Hydroxyglabrol	C25H28O5	407.186	407.187	1.2	23.73	260599
2533	Hispaglabridin A	C25H28O4	391.191	391.192	0.8	22.92	150366
2539	Syringetin-3-O-glucoside*	C23H24O13	507.114	507.114	-1.4	8.53	2024
2542	3-Hydroxy-29(or30)-al-olean-12-en-28-oic acid	C30H46O4	469.332	469.332	0.1	18.21	3527
2548	Hispaglabridin B	C25H26O4	389.176	389.176	0.3	24.07	2589
2551	fistulic acid	C18H14O8	357.062	357.063	3.7	16.58	1184
2553	Limocitrin-7-O-glucoside*	C23H24O13	507.114	507.114	-1.4	8.53	2024
2559	7-Hydroxy-3''-methoxy-isoflavone-7-primeveroside	C27H30O13	561.161	561.162	0.8	11.45	2661
2561	Kaempferol-3-O-(6''-malonyl)galactoside*	C24H22O14	533.094	533.096	5	10.28	6086
2563	2,3,19-Trihydroxyurs-12-en-23,28-dioic acid-28-O-glucoside	C36H56O12	679.37	679.372	3	17.06	1147
2566	3,9-dihydroeucomnalin glucoside*	C23H26O11	477.14	477.14	0.2	1.07	5126
2568	Lucidin primeveroside	C26H28O14	563.141	563.141	0.7	7.25	61968
2570	Auriculatin	C25H24O6	419.15	419.15	0.8	26.44	209924
2573	Licorice-saponin A	C48H72O21	983.449	983.454	4.5	15.25	344821
2576	Acetyl-2-β-D-glucopyranosyloxy-5-hydroxy-phenylacetic acid	C16H20O10	371.098	371.098	-0.5	2.93	3566
2579	Caffeine	C8H10N4O2	193.073	193.073	-2.3	1	2823
2584	Rhapontigenin*	C15H14O4	257.082	257.082	0.6	8.45	7252
2586	Chrysoeriol-7-O-rutinoside*	C28H32O15	607.167	607.166	-0.9	11.6	3370
2591	Isolicoricone	C22H22O6	381.134	381.135	1.1	21.13	93783
2594	Kaempferol-3-O-glucoside-7-O-rhamnoside*	C27H30O15	593.151	593.152	1.9	6.37	31659
2604	Triacetylresveratrol	C20H18O6	353.103	353.104	1.5	20.86	790391
2610	Gancaonin Q	C25H26O5	405.171	405.171	0.3	25.06	42809
2613	7-Methoxy-3,4'-Dihydroxyflavone	C16H12O5	283.061	283.061	-0.2	19.62	7115
2617	5-Hydroxy-3',4',7-trimethoxyflavone malonyl glucoside	C27H28O14	575.141	575.142	2.8	9.81	2618
2619	Melaleucin B	C17H14O5	297.077	297.077	0.7	13.11	4851
2620	Bolusanthin IV	C15H12O4	255.066	255.067	2.2	12.17	62368
2625	Feruloyl syringic acid	C19H18O8	373.093	373.093	0.5	9.54	9358
2631	Genistein-8-C-glucoside-O-apiosyl	C26H28O14	563.141	563.141	0.7	7.25	61968
2636	1'S,4'S-4'-Dihydroabscisic acid-4'-O-β-malonylglucopyranoside	C24H34O12	513.198	513.198	0	10.08	3078
2643	Flemiwallichin B	C25H26O6	421.166	421.166	0.8	24.24	321837
2646	Naringenin (5,7,4'-Trihydroxyflavanone)*	C15H12O5	271.061	271.061	0.9	14.52	14532
2647	3,5,7-Trihydroxyflavanone (Pinobanksin)*	C15H12O5	271.061	271.061	0.9	14.52	14532
2650	Isosakuranetin-7-O-glucoside (Isosakuranin)	C22H24O10	447.13	447.13	0.8	1.06	4023
2652	3-Hydroxyurs-12-en-28-oic acid (Ursolic acid)	C30H48O3	455.353	455.353	0.7	27.19	27299
2653	Uncinanone C	C21H20O6	367.119	367.119	0.6	19.99	529738
2655	Hesperetin-3'-O-glucuronide	C23H26O11	477.14	477.14	0.2	1.07	5126
2656	hydrangenol-O-glucoside-O-glucoside	C27H32O14	579.172	579.172	-0.5	5.78	9831
2658	2''',3'''-Epoxylupinifolin*	C25H26O6	421.166	421.166	0.8	24.24	321837
2661	5,6,7-Trimethoxyflavone	C18H16O5	311.092	311.093	2.5	7.41	1323
2662	3-O-p-Coumaroyloleanolic acid	C39H54O5	601.39	601.391	1.9	29.7	1785
2665	Chrysoeriol; 5,7,4'-Trihydroxy-3'-Methoxyflavone	C16H12O6	299.056	299.056	0.7	12.63	20220
2667	Citreorosein	C15H10O6	285.04	285.041	1.4	14.96	12694
2668	Apigenin-6,8-di-C-glucoside (Vicenin-2)	C27H30O15	593.151	593.152	1.9	6.37	31659
2672	Persicoside*	C23H26O11	477.14	477.14	0.2	1.07	5126
2673	Coniferyl ferulate	C20H20O6	355.119	355.119	1.4	19.96	123270
2675	Uralenol	C20H18O7	369.098	369.098	0.8	20.23	26757
2680	Angelicide	C24H28O4	379.191	379.191	-0.4	22.32	1849
2681	Aloe emodin-1-O-glucoside	C21H20O10	431.098	431.098	-0.2	8.36	4852
2685	Isoglycyrrhizic acid	C42H62O16	821.397	821.399	3.3	18.22	1453931
2688	Egalensein E*	C21H22O5	353.139	353.14	0.3	20.63	367970
2690	Physcion-8-O-(6-acetyl)-glucoside	C24H24O11	487.125	487.126	2.5	12.16	1085
2692	Pinoresinol-4-O-(6''-acetyl)glucoside	C28H34O12	561.198	561.197	-1	9.8	2536
2693	Bavacumestan A	C20H16O6	351.087	351.088	1.4	22.32	676852
2700	Neophellamuretin	C20H20O6	355.119	355.119	1.4	19.96	123270
2703	Scutellarein (5,6,7,4'-Tetrahydroxyflavone)	C15H10O6	285.04	285.041	1.4	14.96	12694
2704	Leachianone F	C25H28O6	423.181	423.182	1.5	23.51	488394
2707	6',7'-Dihydroxybergamottin	C21H24O6	371.15	371.15	-0.4	22.17	76136
2709	5,7,4'-Trimethoxyflavone	C18H16O5	311.092	311.093	2.5	7.41	1323
2712	Apigenin-8-C-(2''-glucosyl)arabinoside	C26H28O14	563.141	563.141	0.7	7.25	61968
2717	Isovitexin-2''-O-xyloside	C26H28O14	563.141	563.141	0.7	7.25	61968
2718	uralsaponin V	C42H62O15	805.402	805.405	4	19.83	38774
2722	Formononetin-7-O-β-D-Apiofuranosyl-(1→6)-β-D-Glucopyranoside*	C27H30O13	561.161	561.162	0.8	11.45	2661
2723	Glycyroside*	C27H30O13	561.161	561.162	0.8	11.45	2661
2725	uralsaponin M	C44H64O18	879.402	879.406	4.6	15.8	637378
2727	Rubiadin*	C15H10O4	253.051	253.051	0.9	11.32	8351
2728	Licorice glycoside D2	C35H36O15	695.198	695.201	3.6	12.1	25075
2732	Castanin-glucosyl xyloside	C28H32O14	591.172	591.173	1.6	10.11	132315
2733	1,3-O-Dicaffeoylglycerol	C21H20O9	415.103	415.103	-0.7	7.67	3287
2742	Erysenegalensein O	C25H26O7	437.161	437.161	0.3	24.32	28413
2743	dihydrosesamin	C20H20O6	355.119	355.119	1.4	19.96	123270
2744	Lespeflorin A4	C21H20O6	367.119	367.119	0.6	19.99	529738
2745	3,4-Open loop-lupine-4(23),20(29)-diene-24-hydroxy-3-carboxylic acid	C30H48O3	455.353	455.353	0.7	27.19	27299
2747	Dimethylmatairesinol	C22H26O6	385.166	385.166	0	22.82	3590
2753	Genistein-7-O-(6''-malonyl)glucoside	C24H22O13	517.099	517.101	4.6	8.53	57458
2756	Kaempferol-3-O-rutinoside(Nicotiflorin)*	C27H30O15	593.151	593.152	1.9	6.37	31659
2759	Calycosin	C16H12O5	283.061	283.061	-0.2	19.62	7115
2760	Licorice glycoside C2	C36H38O16	725.209	725.21	1.3	12.23	15854
2762	Medicagenic acid-3-O-glucuronide-28-O-rhamnosyl(1,2)-arabinoside	C47H72O20	955.454	955.457	2.3	16.28	2167
2766	Isosalipurposide (Phlorizin Chalcone)*	C21H22O10	433.114	433.114	-0.4	10.28	40729
2771	3-Hydroxy-4',5,7-Trimethoxyflavanone	C18H18O6	329.103	329.103	0.6	8.45	3612
2775	3-Hydroxy-11-oxours-12-en-28-oic acid (11-Keto-ursolic acid)	C30H46O4	469.332	469.332	0.1	18.21	3527
2779	5,7-Dihydroxy-4-methoxyflavone-3-O-xylose-(1-6)-glucose	C27H30O15	593.151	593.152	1.9	6.37	31659
2780	Schaftoside	C26H28O14	563.141	563.141	0.7	7.25	61968
2782	Isofraxidin-7-O-glucoside	C17H20O10	383.098	383.1	4.2	0.99	5995
2783	3-(4-hydroxy)-5,7-dihydroxy-9-hydroxychroman-4-one	C16H14O6	301.072	301.072	1	10.18	12832
2788	2,5,8-trihydroxy-1-(3-methylbut-2-en-1-yl)xanthen-9-one*	C18H16O5	311.092	311.093	2.5	7.41	1323
2790	2,3-Dihydroxy-5(6),12(13)-diene-ursolic acid*	C30H46O4	469.332	469.332	0.1	18.21	3527
2800	8-Geranoxypsoralen	C21H22O4	337.145	337.145	0.7	20.97	20029
2801	6''-O-Acetylglycitin	C24H24O11	487.125	487.126	2.5	12.16	1085
2803	Sinapoylcaffeoyltartaric acid	C24H22O13	517.099	517.101	4.6	8.53	57458
2804	licoricesaponin H2*	C42H62O16	821.397	821.399	3.3	18.22	1453931
2810	Fargesin	C21H22O6	369.134	369.134	0.1	22.01	62751
2812	Apigenin-7-O-Gentiobioside	C27H30O15	593.151	593.152	1.9	6.37	31659
2815	Monohydroxy-hexamethoxyflavone	C21H22O9	417.119	417.119	0.4	8.52	532107
2816	30-hydroxy glycyrrhizin	C42H64O15	807.417	807.42	3.3	20.05	119442
2820	Pinocembrin-7-O-(2''-O-arabinosyl)glucoside	C26H30O13	549.161	549.162	0.9	8.51	362622
2822	Licorice glycoside B	C35H36O15	695.198	695.201	3.6	12.1	25075
2823	Isoliquiritin apioside*	C26H30O13	549.161	549.162	0.9	8.51	362622
2828	Emodin-8-O-(6'-O-malonyl)-beta-D-glucopyranoside	C24H22O13	517.099	517.101	4.6	8.53	57458
2831	Hesperetin-8-C-glucoside-3'-O-glucoside	C28H34O16	625.177	625.177	0.1	5.77	20613
2838	Icaritin	C21H20O6	367.119	367.119	0.6	19.99	529738
2839	Rosmarinic acid methyl ester	C19H18O8	373.093	373.093	0.5	9.54	9358
2844	Pinocembrin-7-O-sophoroside	C27H32O14	579.172	579.172	-0.5	5.78	9831
2847	Benzoyltartaric acid	C11H10O7	253.035	253.036	1.4	9.76	1747
2848	6-[(α-Apiofuranosyl-(1→6)-O-β-D-glucopyranosyl)oxyrubrofuSarin]	C26H30O14	565.156	565.155	-3.1	6.99	17101
2849	18α-glycyrrhizic acid	C42H62O16	821.397	821.399	3.3	18.22	1453931
2850	2-Glucosyl-glucosyloxy-2-phenylacetic acid amide	C20H29NO12	474.162	474.161	-0.7	1.01	9007
2852	Apigenin-7-O-neohesperidoside (Rhoifolin)	C27H30O14	577.156	577.157	1.1	8.27	96744
2859	uralsaponin C	C42H64O16	823.412	823.411	-1.7	18.22	179164
2861	Liquiritigenin-7,4'-O-diglucoside	C27H32O14	579.172	579.172	-0.5	5.78	9831
2876	4,8-dihydroxy-7-methoxy-6-(3-methylbut-2-en-1-yl)furo[3,2-b]xanthen-5-one	C21H18O6	365.103	365.103	1	21.22	82987
2880	Glycitein	C16H12O5	283.061	283.061	-0.2	19.62	7115
2881	N-Feruloyloctopamine glucoside	C24H29NO10	490.172	490.172	0.6	22.92	4457
2882	18β-glycyrrhetinic acid-GlcA	C36H54O10	645.364	645.364	-0.8	18.22	4266
2884	Azukisaponin VI	C54H86O25	1133.54	1133.54	0.3	11.07	5228
2887	Hydroxyferulic acid glucoside	C16H20O10	371.098	371.098	-0.5	2.93	3566
2891	bicolosin C	C26H30O5	421.202	421.202	-1.1	24.44	15973
2894	Galangin (3,5,7-Trihydroxyflavone)	C15H10O5	269.046	269.046	0.7	14.52	13214
2899	Hematoxylin	C16H14O6	301.072	301.072	1	10.18	12832
2905	Engeletin	C21H22O10	433.114	433.114	-0.4	10.28	40729
2906	Curcumin	C21H20O6	367.119	367.119	0.6	19.99	529738
2907	Isosakuranetin 7-Alpha-L-Arabinofuranosyl-(1->6)-Glucoside	C27H32O14	579.172	579.172	-0.5	5.78	9831
2915	3,4-Dihydro-4-(4'-hydroxyphenyl)-5,7-dihydroxycoumarin glucoside*	C21H22O10	433.114	433.114	-0.4	10.28	40729
2916	2'-Hydroxygenistein	C15H10O6	285.04	285.041	1.4	14.96	12694
2918	Naringenin-7-O-(6''-malonyl)glucoside	C24H24O13	519.114	519.115	0.9	11.88	43590
2926	uralsaponin T	C48H74O19	953.475	953.48	4.7	14.46	44531
2931	Hesperetin-6-C-glucoside-7-O-glucoside	C28H34O16	625.177	625.177	0.1	5.77	20613
2932	uralsaponin F	C44H64O19	895.397	895.401	4.7	14.53	122785
2944	licorice-saponin A3	C48H72O21	983.449	983.454	4.5	15.25	344821
2946	Isorhamnetin-3-O-sophoroside	C28H32O17	639.157	639.157	-0.2	11.16	2113
2953	Licochalcone E	C21H22O4	337.145	337.145	0.7	20.97	20029
2961	5,7-Dihydroxy-3,4',6,8-tetramethoxyflavone*	C19H18O8	373.093	373.093	0.5	9.54	9358
2962	5,7-Dihydroxy-6,3',4',5'-tetramethoxyflavone (Arteanoflavone)*	C19H18O8	373.093	373.093	0.5	9.54	9358
