# Supplementary material for: Licorice-derived prenylated chalcones alleviate knee osteoarthritis via multi-target modulation of PI3K-Akt, MAPK and HIF-1α signaling: an integrative UPLC-Q-TOF-MS/MS, network pharmacology and molecular dynamics study
Source: Front Bioinform. 2026 May 21;6:1805739. doi: 10.3389/fbinf.2026.1805739 (PMC13233534; doi:10.3389/fbinf.2026.1805739)
Supplement: Supplementary file 1 [file DataSheet1.zip › Supplementary Files/Table S2.xlsx]

## Sheet: Sheet1
Compound Name	SMILES	Molecular Formula	MW (Da)	PubChem CID	CAS	Known Bioactivities
Glabrene	CC1(C=CC2=C(C=CC(=C2O1)C3=CC4=C(C=C(C=C4)O)OC3)O)C	C20H18O4	322.35	5281605	60008-03-9	Anti-inflammatory, antioxidant
4′-O-Methylglabridin	COC1=C(C=CC(=C1)O)/C=C/C(=O)C2=CC(=C(C=C2)O)O	C21H22O4	338.4	5281606	34221-41-5	Chondroprotective
Butein	C1=CC(=C(C=C1/C=C/C(=O)C2=C(C=C(C=C2)O)O)O)O	C15H12O5	272.25	5281604	487-52-5	Anti-inflammatory
Echinatin	CC1=CC(=C(C=C2C(=C1)C=CC(=O)C2=O)C3=CC4=C(C=C(C=C4O)OC3)OC)	C16H14O4	270.28	5281607	68978-09-6	Anti-inflammatory
