# Supplementary material for: Licorice-derived prenylated chalcones alleviate knee osteoarthritis via multi-target modulation of PI3K-Akt, MAPK and HIF-1α signaling: an integrative UPLC-Q-TOF-MS/MS, network pharmacology and molecular dynamics study
Source: Front Bioinform. 2026 May 21;6:1805739. doi: 10.3389/fbinf.2026.1805739 (PMC13233534; doi:10.3389/fbinf.2026.1805739)
Supplement: Supplementary file 1 [file DataSheet1.zip › Supplementary Files/Table S3.xlsx]

## Sheet: Sheet1
Overlapping targets in licorice for KOA intervention.
PTGS2
MMP13
IL1B
TNF
TGFBR1
MMP3
PTPN11
TGFBR2
HTT
MMP1
TRPV4
MMP9
GSK3A
ADAMTS5
FGFR3
ESR1
VDR
ADAMTS4
MMP2
WNT3A
CXCL8
VEGFA
ENPP1
HLA-DRB1
CCL2
ADAM12
F2
PTPN22
NOS2
MYLK
TP53
ACE
NGF
ALB
CTSK
TLR4
CTSB
PTGS1
CASR
BMP4
TTR
NLRP3
SCN9A
MAP2K1
HIF1A
PPARG
MMP8
CTNNB1
IGF1R
AKT1
SERPINE1
PLEC
F10
PLAU
COMT
PDGFRB
FTO
MAP2K2
NFKB1
BRAF
ALPL
OPRM1
MMP14
SIRT1
NAMPT
RELA
ASAH1
IL2
CASP1
ESR2
FGFR2
GUSB
IGFBP3
DNMT3A
CTSC
CTSD
CASP3
MAPK1
TRPV1
MAPK14
DNMT1
TLR9
PLA2G4A
ALOX5
CALM1
CYP19A1
MIF
PTGES
BTK
CXCR4
CHRNB1
PTPN2
PON1
JUN
BCL2
PIK3CA
GSR
ELANE
VCP
AR
LPAR1
HPGD
RAF1
NCOR2
MAPK8
CSF1R
PIK3R1
BMP1
GHSR
NOD2
GAPDH
BMPR1A
EPAS1
MTOR
HDAC4
TUBB3
F3
SMARCA4
GLI2
HDAC9
ADAM10
XDH
FGFR1
CTSA
PLAT
CCND1
LRRK2
EIF2AK3
STAT3
PROC
MPO
CCR5
DPP4
BDKRB2
NT5E
EP300
PTPRC
IL6ST
ITGB1
HMOX1
MAPT
ADAM17
TACR1
C1R
SHBG
IGFBP5
IKBKE
HSP90B1
PDE4D
NOS1
SELP
MPI
TERT
FURIN
SNCA
TSPO
HMGCR
NTRK1
PRKG2
NFE2L2
TYMP
BRD4
PIK3CG
MAOA
CCR3
CCR2
NOS3
QDPR
SLC2A1
ADA
MMP7
SREBF2
CTSS
KCNMA1
EPHB4
SRC
PBRM1
ATM
KIT
CTSL
NOX4
APP
F7
NR3C1
TLR7
PAM
MC1R
PRKCA
IKBKB
ITGAV
IGFBP2
CA2
FLT4
PLA2G2A
SELE
AXL
PGK1
CTSF
CAMK2A
PARP1
CYP3A4
ITGA4
CYP1A1
KDM6B
ITGA2B
CASP8
RAC1
ARG1
RBP4
CCR1
SYK
ABCB1
PTGER2
TYK2
GHRL
CTSG
IGFBP1
MMP12
MET
STAT1
SLC16A1
THRA
P4HTM
HLA-A
AGTR1
FABP4
HDAC7
PIK3C2A
CNR1
SELL
ATIC
REN
MC5R
ITGA2
ATR
GSK3B
C5AR1
EDNRA
ALOX15
ACVR1
CAPN2
DRD2
AMPD2
MAPK3
MMP16
CCR4
FBP1
COQ8B
OPRD1
ERBB2
PIK3CB
PPARA
EGFR
RXRB
HRH2
OPRK1
PREP
HRH4
MAP2K6
MC4R
DHODH
FLT1
HRH1
BRD2
HDAC2
NR1H3
PTGER4
GLI1
HTR2A
NR1I3
MAPK10
ALK
PTK2
PDGFRA
KCNK3
HLCS
PCNA
RPS6KB1
FAAH
CDC7
CXCR1
PAK1
CYP2C9
DUSP1
PGR
PGF
CCND2
HDAC1
CXCR2
HDAC8
ENPP2
AHR
MAP3K11
CNR2
FAP
KDR
EIF2AK2
PKM
KDM4B
SLC6A3
CYP2D6
CHRNA7
JAK2
PHKG2
MGAM
F12
ITGAL
ALOX5AP
RORA
